# Supplementary material for: Comparative genomics reveals putative evidence for high-elevation adaptation in the American pika (Ochotona princeps)
Source: G3 (Bethesda). 2022 Sep 10;12(11):jkac241. doi: 10.1093/g3journal/jkac241 (PMC9635661; doi:10.1093/g3journal/jkac241)
Supplement: jkac241_Supplementary_Tables [file jkac241_supplementary_tables.xlsx]

## Sheet: Table S1
Table S1. NCBI accession information for the nine mammalian genomes used in this study.
Species Name	Common Name	Assembly Version	RefSeq Assembly Accession	Annotation
Chinchilla langiera	long-tailed chinchilla	ChinLan1.0	GCF_000276665.1	NCBI Release 101
Homo sapiens	human	GRCh38.p13	GCF_0000014056.39	NCBI Release 109.20211119
Ictidomys tridecemlineatus	thirteen-lined ground squirrel	SpeTri2.0	GCF_000236235.1	NCBI Release 102
Marmota flaviventris	yellow-bellied marmot	GSC_YBM_2.0	GCF_003676075.2	NCBI Release 101
Marmota marmota marmota	alpine marmot	marMar2.1	GCF_001458135.1	NCBI Release 100
Ochotona princeps	American pika	OchPri4.0	GCF_014633375.1	NCBI Release 102
Octodon degus	common degu	OctDeg1.0	GCF_000260255.1	NCBI Release 102
Oryctolagus cuniculus	European rabbit	OryCun2.0	GCF_000003625.3	NCBI Release 102
Urocitellus parryii	arctic ground squirrel	ASM342692v1	GCF_003426925.1	NCBI Release 100

## Sheet: Table S2
Table S2. Parameter estimates and summary values for phylogeny estimation. The phylogeny was estimated under the GTR+I+Γ model as implemented in MrBayes v3.2.6 (Ronquist et al. 2012).
Parameter	Mean	Variance	Lower	Upper	Median	minESS	avgESS	PSRF
TL	1.22789	3.69366e-06	1.22411	1.23165	1.22789	19933.9	21512.6	1.00001
r(A<->C)	0.0911335	1.60778e-07	0.0903391	0.0919113	0.0911297	4404.81	5959.43	1.00001
r(A<->G)	0.361789	6.25083e-07	0.360245	0.363343	0.361799	1750.6	2423.96	1.00019
r(A<->T)	0.0876122	2.0507e-07	0.0867199	0.0884984	0.0876079	5343.9	5846.65	0.999989
r(C<->G)	0.099789	1.62005e-07	0.0989881	0.100565	0.0997866	4874.47	5576.64	1
r(C<->T)	0.261998	4.26847e-07	0.260714	0.263274	0.261993	2637.21	2994.43	1.00024
r(G<->T)	0.0976783	2.09035e-07	0.0967819	0.0985677	0.0976759	4946.34	5285.22	1.00001
pi(A)	0.208461	1.25629e-07	0.20777	0.209155	0.20846	3623.17	4197.8	1.00008
pi(C)	0.323069	1.6951e-07	0.322243	0.323858	0.323068	3205.92	3654.6	0.999992
pi(G)	0.235188	1.38417e-07	0.234465	0.235925	0.235189	3577.87	4070.56	1.00001
pi(T)	0.233282	1.37626e-07	0.232547	0.233997	0.233283	2147.49	4142.64	1.00006
alpha	2.36303	0.00407834	2.24079	2.49067	2.36228	3159.32	3800.55	1.00008
pinvar	0.0455469	2.05841e-05	0.0366961	0.0544196	0.045608	3181.67	3817	1.00008
TL=total tree length (sum of all branch lengths)
r(x<->y)=GTR (general time reversible) rate parameter
pi(x)=stationary nucleotide frequency
alpha=shape parameter of the gamma distribution of rate variation
pinvar=proportion of invariable sites
ESS=estimated sample size
PSRF=potential scale reduction factor

## Sheet: Table S3
Table S3. Gene orthologs among nine mammalian species. Protein sequences for each species were downloaded from NCBI, and orthologs were detected using a modified version of OrthoMCL v2.0.9 (Fischer et al., 2011; www.github.com/apetkau/orthomclsoftware-custom) automated with the orthomcl-pipeline (www.github.com/apetkau/orthomcl-pipeline). “Unique” genes/families are orthologous groups with only t…
Species	Genes	Unclustered Genes	Clustered			Unique			Common
			Family	Gene		Family	Gene		Family	Gene
Chinchilla lanigera	20526	1701	15307	18825		29	77		12188	15200
Homo sapiens	19625	1001	15057	18624		73	319		12188	15123
Ictidomys tridecemlineatus	19908	627	15562	19281		8	17		12188	15456
Marmota flaviventris	20840	815	15899	20025		71	156		12188	15699
Marmota marmota marmota	20915	1403	15545	19512		31	82		12188	15550
Ochotona princeps	18854	881	14882	17973		25	55		12188	15026
Octodon degus	20586	1354	15247	19232		40	98		12188	15610
Oryctolagus cuniculus	20288	1246	14700	19042		78	321		12188	15506
Urocitellus parryii	19342	569	15543	18773		3	6		12188	15144

## Sheet: Table S4
Table S4. Significantly enriched gene ontology (GO) terms among American pika (Ochotona princeps) genes. Enriched GO terms were identified in the test set following a hypergeometric test with FDR correction using BiNGO v3.0.4 (Maere et al. 2005) in Cytoscape v3.8.2 (Smoot et al. 2011) and clustered into parent terms using GO-Figure! v1.0.1 (Reijnders & Waterhouse 2021).
Parent Term	GO Term	p-value	pcorrected	x	n	X	N	Description	Genes in test set
Biological Process
GO:0000729	GO:0000729	5.1752e-05	0.0024081	5	10	857	17862	DNA double-strand break processing	XP_004589193.1|XP_036353725.1|XP_004585681.1|XP_036349917.1|XP_004593403.1
GO:0000738	GO:0000738	5.1752e-05	0.0024081	5	10	857	17862	DNA catabolic process, exonucleolytic	XP_004589193.1|XP_036353725.1|XP_004585681.1|XP_036349917.1|XP_004593403.1
	GO:0006308	0.0012761	0.029452	5	18	857	17862	DNA catabolic process	XP_004589193.1|XP_036353725.1|XP_004585681.1|XP_036349917.1|XP_004593403.1
GO:0002697	GO:0002697	0.0021153	0.043623	9	60	857	17862	regulation of immune effector process	XP_004589300.1|XP_004579039.1|XP_004589302.1|XP_012786786.1|XP_036349335.1|XP_012781019.1|XP_036349405.1|XP_004583618.1|XP_012786736.1
GO:0006397	GO:0006397	0.0006939	0.018366	17	147	857	17862	mRNA processing	XP_036351788.1|XP_036350704.1|XP_036350981.1|XP_004599614.1|XP_036352846.1|XP_036351558.1|XP_036354319.1|XP_036350071.1|XP_036350355.1|XP_036353550.1|XP_004579039.1|XP_036353355.1|XP_036350301.1|XP_012782898.1|XP_036351231.1|XP_036353647.1|XP_036348837.1
	GO:0000375	0.002419	0.046184	11	85	857	17862	RNA splicing, via transesterification reactions	XP_036350071.1|XP_004579039.1|XP_036353355.1|XP_036351788.1|XP_036350704.1|XP_012782898.1|XP_036351231.1|XP_036352846.1|XP_036351558.1|XP_036354319.1|XP_036348837.1
	GO:0000377	0.002419	0.046184	11	85	857	17862	RNA splicing, via transesterification reactions with bulged adenosine as nucleophile	XP_036350071.1|XP_004579039.1|XP_036353355.1|XP_036351788.1|XP_036350704.1|XP_012782898.1|XP_036351231.1|XP_036352846.1|XP_036351558.1|XP_036354319.1|XP_036348837.1
	GO:0000398	0.002419	0.046184	11	85	857	17862	nuclear mRNA splicing, via spliceosome	XP_036350071.1|XP_004579039.1|XP_036353355.1|XP_036351788.1|XP_036350704.1|XP_012782898.1|XP_036351231.1|XP_036352846.1|XP_036351558.1|XP_036354319.1|XP_036348837.1
	GO:0016071	0.00088358	0.022361	20	191	857	17862	mRNA metabolic process	XP_036353206.1|XP_036351788.1|XP_036350704.1|XP_036350981.1|XP_004599614.1|XP_036352846.1|XP_036351558.1|XP_036354319.1|XP_036350071.1|XP_036350355.1|XP_036353550.1|XP_004579039.1|XP_036353355.1|XP_036350301.1|XP_004580698.1|XP_012782898.1|XP_036351231.1|XP_036353647.1|XP_004587309.1|XP_036348837.1
GO:0006412	GO:0006412	1.023e-68	7.3787e-66	120	361	857	17862	translation	XP_012784145.1|XP_036350778.1|XP_036350699.1|XP_036349626.1|XP_036348638.1|XP_036353886.1|XP_036348826.1|XP_036349382.1|XP_036350431.1|XP_036353456.1|XP_012781380.1|XP_004595435.1|XP_036350078.1|XP_036348566.1|XP_036353392.1|XP_036348121.1|XP_036351860.1|XP_036349355.1|XP_036351009.1|XP_036353418.1|XP_036350261.1|XP_004594368.1|XP_036353855.1|XP_004591763.1|XP_012782279.1|XP_012780869.1|XP_012783…
	GO:0009058	1.0187e-31	2.2606e-29	157	1209	857	17862	biosynthetic process	XP_012784145.1|XP_036350778.1|XP_036350699.1|XP_036350868.1|XP_036350638.1|XP_036349626.1|XP_004599995.1|XP_036353080.1|XP_036348638.1|XP_036353886.1|XP_036348826.1|XP_036349382.1|XP_036350431.1|XP_036353456.1|XP_036350997.1|XP_012781380.1|XP_004595435.1|XP_012786751.1|XP_036350078.1|XP_036348566.1|XP_036353392.1|XP_036348121.1|XP_036351860.1|XP_036349355.1|XP_036351009.1|XP_012783405.1|XP_036353…
	GO:0009059	7.0716e-43	2.0402e-40	139	786	857	17862	macromolecule biosynthetic process	XP_012784145.1|XP_036350778.1|XP_036350699.1|XP_036350868.1|XP_036350638.1|XP_036349626.1|XP_004599995.1|XP_036348638.1|XP_036353886.1|XP_036348826.1|XP_036349382.1|XP_036350431.1|XP_036353456.1|XP_012781380.1|XP_004595435.1|XP_036350078.1|XP_036348566.1|XP_036353392.1|XP_036348121.1|XP_036351860.1|XP_036349355.1|XP_036351009.1|XP_036353418.1|XP_036350261.1|XP_004594368.1|XP_036353855.1|XP_004591…
	GO:0019538	2.1035e-31	4.3348e-29	238	2353	857	17862	protein metabolic process	XP_012783303.1|XP_012784394.1|XP_036350778.1|XP_012782029.1|XP_036351472.1|XP_012781040.1|XP_004582954.1|XP_036353750.1|XP_004599475.2|XP_036352430.1|XP_012784540.1|XP_036353712.1|XP_004592341.1|XP_036350826.1|XP_036352739.1|XP_036348638.1|XP_036349382.1|XP_036349190.1|XP_004593609.1|XP_036348144.1|XP_036350431.1|XP_036353456.1|XP_012781380.1|XP_012783819.2|XP_036350078.1|XP_036351397.1|XP_036348…
	GO:0034645	2.425e-43	7.7735e-41	139	779	857	17862	cellular macromolecule biosynthetic process	XP_012784145.1|XP_036350778.1|XP_036350699.1|XP_036350868.1|XP_036350638.1|XP_036349626.1|XP_004599995.1|XP_036348638.1|XP_036353886.1|XP_036348826.1|XP_036349382.1|XP_036350431.1|XP_036353456.1|XP_012781380.1|XP_004595435.1|XP_036350078.1|XP_036348566.1|XP_036353392.1|XP_036348121.1|XP_036351860.1|XP_036349355.1|XP_036351009.1|XP_036353418.1|XP_036350261.1|XP_004594368.1|XP_036353855.1|XP_004591…
	GO:0043170	6.5867e-28	1.0001e-25	284	3218	857	17862	macromolecule metabolic process	XP_012783303.1|XP_012784394.1|XP_036350778.1|XP_012782029.1|XP_036351472.1|XP_012781040.1|XP_004582954.1|XP_036353750.1|XP_004599475.2|XP_036352430.1|XP_012784540.1|XP_036353712.1|XP_004592341.1|XP_036350826.1|XP_036352739.1|XP_004599995.1|XP_036348638.1|XP_036349382.1|XP_036349190.1|XP_004593609.1|XP_036348144.1|XP_036350431.1|XP_036353456.1|XP_012781380.1|XP_012783819.2|XP_036350078.1|XP_036351…
	GO:0044238	1.1289e-21	1.357e-19	314	4040	857	17862	primary metabolic process	XP_012783303.1|XP_012784394.1|XP_036350778.1|XP_012782029.1|XP_036351472.1|XP_012781040.1|XP_004582954.1|XP_036353750.1|XP_004599475.2|XP_036352430.1|XP_012784540.1|XP_036353712.1|XP_004592341.1|XP_036350826.1|XP_036352739.1|XP_004599995.1|XP_036348638.1|XP_036349382.1|XP_036349190.1|XP_004593609.1|XP_036348144.1|XP_036350431.1|XP_036353456.1|XP_036350997.1|XP_012781380.1|XP_012783819.2|XP_036350…
	GO:0044249	8.6008e-35	2.0678e-32	157	1139	857	17862	cellular biosynthetic process	XP_012784145.1|XP_036350778.1|XP_036350699.1|XP_036350868.1|XP_036350638.1|XP_036349626.1|XP_004599995.1|XP_036353080.1|XP_036348638.1|XP_036353886.1|XP_036348826.1|XP_036349382.1|XP_036350431.1|XP_036353456.1|XP_036350997.1|XP_012781380.1|XP_004595435.1|XP_012786751.1|XP_036350078.1|XP_036348566.1|XP_036353392.1|XP_036348121.1|XP_036351860.1|XP_036349355.1|XP_036351009.1|XP_012783405.1|XP_036353…
	GO:0044260	5.3163e-27	7.6687e-25	253	2753	857	17862	cellular macromolecule metabolic process	XP_012783303.1|XP_012784394.1|XP_036350778.1|XP_012782029.1|XP_012781040.1|XP_004582954.1|XP_036353750.1|XP_004599475.2|XP_036352430.1|XP_012784540.1|XP_036353712.1|XP_036350826.1|XP_004599995.1|XP_036348638.1|XP_036349382.1|XP_004593609.1|XP_036348144.1|XP_036350431.1|XP_036353456.1|XP_012781380.1|XP_012783819.2|XP_036350078.1|XP_036351397.1|XP_036348566.1|XP_036348121.1|XP_036351860.1|XP_036349…
	GO:0044267	5.3681e-31	1.0325e-28	207	1909	857	17862	cellular protein metabolic process	XP_012783303.1|XP_012784394.1|XP_036350778.1|XP_012782029.1|XP_012781040.1|XP_004582954.1|XP_036353750.1|XP_004599475.2|XP_036352430.1|XP_012784540.1|XP_036353712.1|XP_036350826.1|XP_036348638.1|XP_036349382.1|XP_004593609.1|XP_036348144.1|XP_036350431.1|XP_036353456.1|XP_012781380.1|XP_012783819.2|XP_036350078.1|XP_036351397.1|XP_036348566.1|XP_036348121.1|XP_036351860.1|XP_036349355.1|XP_012786…
GO:0006457	GO:0006457	0.0001429	0.005497	15	105	857	17862	protein folding	XP_004593609.1|XP_036348137.1|XP_012781040.1|XP_036351397.1|XP_036352430.1|XP_036352055.1|XP_036351128.1|XP_036349484.1|XP_036353085.1|XP_036352028.1|XP_036351006.1|XP_036353817.1|XP_036352573.1|XP_012786301.1|XP_036349776.1
GO:0006633	GO:0006633	0.0026455	0.048613	6	30	857	17862	fatty acid biosynthetic process	XP_012786787.1|XP_012786786.1|XP_012786592.1|XP_036349335.1|XP_036349405.1|XP_036353866.1
GO:0007186	GO:0007186	1.7757e-09	1.6009e-07	102	1164	857	17862	G-protein coupled receptor protein signaling pathway	XP_004580853.1|XP_004599516.3|XP_004599091.2|XP_004585596.1|XP_036353219.1|XP_036348778.1|XP_004578273.1|XP_036348797.1|XP_036353113.1|XP_036352750.1|XP_004593876.1|XP_036348695.1|XP_012784830.1|XP_004596089.1|XP_004596043.2|XP_004594114.1|XP_004599527.2|XP_004580846.1|XP_012786607.2|XP_004597780.1|XP_004590120.1|XP_036348514.1|XP_004587108.1|XP_004599739.1|XP_004593461.2|XP_004586305.1|XP_036349…
	GO:0007165	0.00019572	0.0068029	130	2006	857	17862	signal transduction	XP_012786743.1|XP_012783303.1|XP_004580853.1|XP_036351551.1|XP_004599516.3|XP_004599091.2|XP_004585596.1|XP_036353219.1|XP_036348778.1|XP_004578273.1|XP_036348797.1|XP_036353113.1|XP_036352750.1|XP_004593876.1|XP_036348695.1|XP_036353422.1|XP_012786747.1|XP_012784830.1|XP_036348144.1|XP_004596089.1|XP_004596043.2|XP_004594114.1|XP_004584475.1|XP_004599527.2|XP_004580846.1|XP_036349317.1|XP_012786…
	GO:0007166	1.9974e-06	0.00012005	114	1545	857	17862	cell surface receptor linked signaling pathway	XP_004580853.1|XP_004599516.3|XP_004599091.2|XP_004585596.1|XP_036353219.1|XP_036348778.1|XP_004578273.1|XP_036348797.1|XP_036353113.1|XP_036352750.1|XP_004593876.1|XP_036348695.1|XP_036353422.1|XP_012784830.1|XP_004596089.1|XP_004596043.2|XP_004594114.1|XP_004599527.2|XP_004580846.1|XP_012786607.2|XP_004597780.1|XP_004599898.1|XP_004590120.1|XP_036348514.1|XP_004587108.1|XP_004599739.1|XP_004593…
GO:0007398	GO:0007398	6.1934e-05	0.0027304	8	30	857	17862	ectoderm development	XP_036350817.1|XP_004588687.1|XP_004588685.2|XP_004588686.1|XP_012783831.1|XP_004588641.1|XP_004589258.1|XP_036350590.1
	GO:0008544	4.7399e-05	0.0023577	8	29	857	17862	epidermis development	XP_036350817.1|XP_004588687.1|XP_004588685.2|XP_004588686.1|XP_012783831.1|XP_004588641.1|XP_004589258.1|XP_036350590.1
GO:0010467	GO:0010467	2.7991e-50	1.3459e-47	163	927	857	17862	gene expression	XP_012784145.1|XP_036350778.1|XP_012782029.1|XP_036350699.1|XP_036350981.1|XP_004599614.1|XP_036350868.1|XP_036350638.1|XP_036349626.1|XP_004599995.1|XP_036348638.1|XP_036353886.1|XP_036348826.1|XP_036349382.1|XP_036350431.1|XP_036353456.1|XP_036351480.1|XP_012781380.1|XP_004595435.1|XP_004584475.1|XP_036350078.1|XP_036348566.1|XP_036353392.1|XP_036349400.1|XP_036348121.1|XP_036353550.1|XP_036351…
GO:0010501	GO:0010501	0.0022994	0.045426	2	2	857	17862	RNA secondary structure unwinding	XP_036350071.1|XP_004579039.1
GO:0018105	GO:0018105	0.0005462	0.015007	4	9	857	17862	peptidyl-serine phosphorylation	XP_036352710.1|XP_012786786.1|XP_012785741.1|XP_036353754.1
GO:0018107	GO:0018107	0.0010233	0.024601	3	5	857	17862	peptidyl-threonine phosphorylation	XP_036352710.1|XP_036354286.1|XP_036353754.1
GO:0019883	GO:0019883	0.0019113	0.04115	4	12	857	17862	antigen processing and presentation of endogenous antigen	XP_004589300.1|XP_004589302.1|XP_012781019.1|XP_012786244.1
GO:0022613	GO:0022613	0.00074977	0.019582	17	148	857	17862	ribonucleoprotein complex biogenesis	XP_012786753.1|XP_036349681.1|XP_036351480.1|XP_012782029.1|XP_036351595.1|XP_012785143.1|XP_036350417.1|XP_036352846.1|XP_036354319.1|XP_036350071.1|XP_004579039.1|XP_004599916.2|XP_036348690.1|XP_036351231.1|XP_036348463.1|XP_012781195.1|XP_036348837.1
	GO:0022618	0.0024333	0.046184	8	50	857	17862	ribonucleoprotein complex assembly	XP_036350071.1|XP_004579039.1|XP_036349681.1|XP_036351231.1|XP_036348463.1|XP_036352846.1|XP_036354319.1|XP_036348837.1
GO:0030216	GO:0030216	6.3409e-05	0.0027304	6	16	857	17862	keratinocyte differentiation	XP_036350817.1|XP_004588687.1|XP_004588685.2|XP_004588686.1|XP_012783831.1|XP_004588641.1
	GO:0009913	6.3409e-05	0.0027304	6	16	857	17862	epidermal cell differentiation	XP_036350817.1|XP_004588687.1|XP_004588685.2|XP_004588686.1|XP_012783831.1|XP_004588641.1
	GO:0030855	0.00024089	0.0079881	9	45	857	17862	epithelial cell differentiation	XP_036350790.1|XP_036350817.1|XP_004588687.1|XP_004588685.2|XP_004588686.1|XP_012783831.1|XP_004588641.1|XP_004579664.3|XP_004582387.1
GO:0031424	GO:0031424	2.6942e-05	0.0014132	5	9	857	17862	keratinization	XP_036350817.1|XP_004588687.1|XP_004588685.2|XP_004588686.1|XP_004588641.1
GO:0042275	GO:0042275	2.5314e-05	0.001365	4	5	857	17862	error-free postreplication DNA repair	XP_004589193.1|XP_004585681.1|XP_036349917.1|XP_004593403.1
	GO:0006301	6.3409e-05	0.0027304	6	16	857	17862	postreplication repair	XP_004589193.1|XP_036353725.1|XP_004585681.1|XP_036349283.1|XP_036349917.1|XP_004593403.1
GO:0043900	GO:0043900	0.002132	0.043623	5	20	857	17862	regulation of multi-organism process	XP_004579039.1|XP_012786786.1|XP_036349335.1|XP_036349405.1|XP_004583618.1
GO:0044237	GO:0044237	3.6962e-21	4.2654e-19	294	3717	857	17862	cellular metabolic process	XP_012783303.1|XP_012784394.1|XP_036350778.1|XP_012782029.1|XP_012781040.1|XP_004582954.1|XP_036353750.1|XP_004599475.2|XP_036352430.1|XP_012784540.1|XP_036353712.1|XP_036350826.1|XP_004599995.1|XP_036348638.1|XP_036349382.1|XP_004593609.1|XP_036348144.1|XP_036350431.1|XP_036353456.1|XP_036350997.1|XP_012781380.1|XP_012783819.2|XP_036350078.1|XP_036351397.1|XP_036348566.1|XP_036348121.1|XP_036350…
	GO:0008152	1.5676e-18	1.7394e-16	340	4700	857	17862	metabolic process	XP_012783303.1|XP_012784394.1|XP_036350778.1|XP_012782029.1|XP_036351472.1|XP_012781040.1|XP_004582954.1|XP_036353750.1|XP_004599475.2|XP_036352430.1|XP_012784540.1|XP_036353712.1|XP_004592341.1|XP_036350826.1|XP_036352739.1|XP_004599995.1|XP_036348638.1|XP_036349382.1|XP_036349190.1|XP_004593609.1|XP_036348144.1|XP_036350431.1|XP_036353456.1|XP_036350997.1|XP_012781380.1|XP_012783819.2|XP_036350…
	GO:0009987	3.7105e-09	3.2439e-07	399	6622	857	17862	cellular process	XP_012784394.1|XP_012782029.1|XP_012781040.1|XP_004588685.2|XP_004582954.1|XP_004583645.1|XP_036353750.1|XP_036350826.1|XP_004582626.1|XP_004599995.1|XP_036349190.1|XP_004593609.1|XP_036350431.1|XP_036353456.1|XP_012781380.1|XP_036351230.1|XP_036350705.1|XP_004586470.1|XP_036351397.1|XP_036351810.1|XP_004599898.1|XP_036348566.1|XP_036350070.1|XP_036349355.1|XP_012783169.1|XP_036351582.1|XP_012781…
GO:0045739	GO:0045739	5.1752e-05	0.0024081	5	10	857	17862	positive regulation of DNA repair	XP_004589193.1|XP_004579039.1|XP_004585681.1|XP_036349917.1|XP_004593403.1
	GO:0006282	5.1663e-05	0.0024081	7	22	857	17862	regulation of DNA repair	XP_004589193.1|XP_004579039.1|XP_036353725.1|XP_004585681.1|XP_036354286.1|XP_036349917.1|XP_004593403.1
	GO:0009893	0.0007534	0.019582	30	334	857	17862	positive regulation of metabolic process	XP_012783284.1|XP_036353900.1|XP_012786786.1|XP_012786784.1|XP_004585681.1|XP_036354286.1|XP_036349283.1|XP_004582387.1|XP_004600111.1|XP_036350069.1|XP_036352710.1|XP_036350153.1|XP_036349917.1|XP_036348463.1|XP_012786753.1|XP_036353725.1|XP_036350701.1|XP_036348128.1|XP_004596376.1|XP_012783234.2|XP_036353918.1|XP_036349400.1|XP_004589193.1|XP_036350071.1|XP_004579039.1|XP_036349335.1|XP_036349…
	GO:0010604	0.00036588	0.011229	29	305	857	17862	positive regulation of macromolecule metabolic process	XP_012783284.1|XP_036353900.1|XP_012786786.1|XP_012786784.1|XP_004585681.1|XP_036354286.1|XP_036349283.1|XP_004582387.1|XP_004600111.1|XP_036350069.1|XP_036352710.1|XP_036350153.1|XP_036349917.1|XP_036348463.1|XP_012786753.1|XP_036353725.1|XP_036350701.1|XP_036348128.1|XP_004596376.1|XP_036353918.1|XP_036349400.1|XP_004589193.1|XP_036350071.1|XP_004579039.1|XP_036349335.1|XP_036349405.1|XP_012786…
	GO:0032270	0.00078112	0.020121	14	110	857	17862	positive regulation of cellular protein metabolic process	XP_012786786.1|XP_036350701.1|XP_004585681.1|XP_004600111.1|XP_004589193.1|XP_036350071.1|XP_036352710.1|XP_036349335.1|XP_036349405.1|XP_036350153.1|XP_036349917.1|XP_036348463.1|XP_012786735.1|XP_004593403.1
	GO:0032436	0.00095921	0.023789	5	17	857	17862	positive regulation of proteasomal ubiquitin-dependent protein catabolic process	XP_004589193.1|XP_036352710.1|XP_004585681.1|XP_036349917.1|XP_004593403.1
	GO:0045732	0.0002602	0.0084345	6	20	857	17862	positive regulation of protein catabolic process	XP_004589193.1|XP_036352710.1|XP_004585681.1|XP_012786736.1|XP_036349917.1|XP_004593403.1
	GO:0045862	0.001664	0.036369	5	19	857	17862	positive regulation of proteolysis	XP_004589193.1|XP_036352710.1|XP_004585681.1|XP_036349917.1|XP_004593403.1
	GO:0048146	0.0019736	0.04126	3	6	857	17862	positive regulation of fibroblast proliferation	XP_004579039.1|XP_036349335.1|XP_036349405.1
	GO:0048584	0.0006939	0.018366	17	147	857	17862	positive regulation of response to stimulus	XP_004589300.1|XP_036348144.1|XP_004589302.1|XP_012786786.1|XP_012786271.1|XP_004585681.1|XP_036350710.1|XP_004589193.1|XP_004579039.1|XP_036349335.1|XP_036349405.1|XP_004592082.1|XP_036349917.1|XP_004593403.1|XP_012786729.1|XP_012786739.2|XP_004590847.1
	GO:0051052	0.0024333	0.046184	8	50	857	17862	regulation of DNA metabolic process	XP_004589193.1|XP_004579039.1|XP_036353725.1|XP_004585681.1|XP_036354286.1|XP_036349283.1|XP_036349917.1|XP_004593403.1
	GO:0051054	0.00034958	0.010857	6	21	857	17862	positive regulation of DNA metabolic process	XP_004589193.1|XP_004579039.1|XP_004585681.1|XP_036349283.1|XP_036349917.1|XP_004593403.1
	GO:0051247	0.00043349	0.013164	15	116	857	17862	positive regulation of protein metabolic process	XP_012786786.1|XP_036350701.1|XP_004585681.1|XP_004600111.1|XP_004589193.1|XP_036350071.1|XP_036352710.1|XP_036349335.1|XP_036349405.1|XP_036350153.1|XP_012786736.1|XP_036349917.1|XP_036348463.1|XP_012786735.1|XP_004593403.1
	GO:0080135	3.8328e-05	0.0019399	12	63	857	17862	regulation of cellular response to stress	XP_004589193.1|XP_036350071.1|XP_004579039.1|XP_036353725.1|XP_012786786.1|XP_004585681.1|XP_036349335.1|XP_036349405.1|XP_036354286.1|XP_036349917.1|XP_004593403.1|XP_036350710.1
GO:0048521	GO:0048521	0.0019736	0.04126	3	6	857	17862	negative regulation of behavior	XP_012786271.1|XP_036349335.1|XP_036349405.1
GO:0050803	GO:0050803	0.00034999	0.010857	5	14	857	17862	regulation of synapse structure and activity	XP_004589193.1|XP_004585681.1|XP_004580698.1|XP_036349917.1|XP_004593403.1
GO:0050922	GO:0050922	0.0019736	0.04126	3	6	857	17862	negative regulation of chemotaxis	XP_012786271.1|XP_036349335.1|XP_036349405.1
	GO:0080134	0.0010491	0.024607	18	166	857	17862	regulation of response to stress	XP_036348144.1|XP_036353725.1|XP_012786786.1|XP_004585681.1|XP_004583618.1|XP_036354286.1|XP_036353918.1|XP_036350710.1|XP_004589193.1|XP_036350071.1|XP_004579039.1|XP_036349335.1|XP_036349405.1|XP_004592082.1|XP_012786736.1|XP_036349917.1|XP_004593403.1|XP_004590847.1
GO:0051028	GO:0051028	0.00044073	0.013245	7	30	857	17862	mRNA transport	XP_036350071.1|XP_004579039.1|XP_036348128.1|XP_036349929.1|XP_036350864.1|XP_012783815.1|XP_004582384.1
	GO:0015931	0.0013999	0.031801	8	46	857	17862	nucleobase, nucleoside, nucleotide and nucleic acid transport	XP_036350071.1|XP_004579039.1|XP_036349780.1|XP_036348128.1|XP_036349929.1|XP_036350864.1|XP_012783815.1|XP_004582384.1
	GO:0050657	0.0022877	0.045426	7	39	857	17862	nucleic acid transport	XP_036350071.1|XP_004579039.1|XP_036348128.1|XP_036349929.1|XP_036350864.1|XP_012783815.1|XP_004582384.1
	GO:0050658	0.0022877	0.045426	7	39	857	17862	RNA transport	XP_036350071.1|XP_004579039.1|XP_036348128.1|XP_036349929.1|XP_036350864.1|XP_012783815.1|XP_004582384.1
	GO:0051236	0.0022877	0.045426	7	39	857	17862	establishment of RNA localization	XP_036350071.1|XP_004579039.1|XP_036348128.1|XP_036349929.1|XP_036350864.1|XP_012783815.1|XP_004582384.1
GO:0051965	GO:0051965	0.00016394	0.0059122	4	7	857	17862	positive regulation of synaptogenesis	XP_004589193.1|XP_004585681.1|XP_036349917.1|XP_004593403.1
	GO:0044089	0.00016394	0.0059122	4	7	857	17862	positive regulation of cellular component biogenesis	XP_004589193.1|XP_004585681.1|XP_036349917.1|XP_004593403.1
	GO:0050807	0.00034999	0.010857	5	14	857	17862	regulation of synapse organization	XP_004589193.1|XP_004585681.1|XP_004580698.1|XP_036349917.1|XP_004593403.1
	GO:0051962	0.00016394	0.0059122	4	7	857	17862	positive regulation of nervous system development	XP_004589193.1|XP_004585681.1|XP_036349917.1|XP_004593403.1
	GO:0051963	0.0005462	0.015007	4	9	857	17862	regulation of synaptogenesis	XP_004589193.1|XP_004585681.1|XP_036349917.1|XP_004593403.1
GO:0070534	GO:0070534	2.5549e-05	0.001365	7	20	857	17862	protein K63-linked ubiquitination	XP_004589193.1|XP_036353725.1|XP_004585681.1|XP_036349283.1|XP_036349917.1|XP_036353750.1|XP_004593403.1
	GO:0051865	0.00096804	0.023789	6	25	857	17862	protein autoubiquitination	XP_036353736.1|XP_012785018.1|XP_036348760.1|XP_036349283.1|XP_036350710.1|XP_036353712.1
	GO:0070979	0.0001898	0.0066778	6	19	857	17862	protein K11-linked ubiquitination	XP_036353736.1|XP_012785018.1|XP_036350701.1|XP_036349283.1|XP_036353750.1|XP_036353712.1
GO:0071310	GO:0071310	0.0010403	0.024601	15	126	857	17862	cellular response to organic substance	XP_036349190.1|XP_012786786.1|XP_012786271.1|XP_036350701.1|XP_004599537.1|XP_004583618.1|XP_036349283.1|XP_004599898.1|XP_036348330.1|XP_036350069.1|XP_004579039.1|XP_036352710.1|XP_036354134.1|XP_036350153.1|XP_012786739.2
GO:0071495	GO:0071495	0.0014629	0.032973	9	57	857	17862	cellular response to endogenous stimulus	XP_036349190.1|XP_012786786.1|XP_036350701.1|XP_004599537.1|XP_036349283.1|XP_004599898.1|XP_036348330.1|XP_012786739.2|XP_036350069.1
GO:0090237	GO:0090237	0.0010233	0.024601	3	5	857	17862	regulation of arachidonic acid secretion	XP_012786786.1|XP_036349335.1|XP_036349405.1
	GO:0032303	0.0019736	0.04126	3	6	857	17862	regulation of icosanoid secretion	XP_012786786.1|XP_036349335.1|XP_036349405.1
GO:0003723	GO:0003723	0.001528	0.034173	35	428	857	17862	RNA binding	XP_036349681.1|XP_036349910.1|XP_036351788.1|XP_036350773.1|XP_012781061.1|XP_036351558.1|XP_036353345.1|XP_004599916.2|XP_036350362.1|XP_036348690.1|XP_012781313.1|XP_036354267.1|XP_036348463.1|XP_012786753.1|XP_036353206.1|XP_036350704.1|XP_036352881.1|XP_036350417.1|XP_036352093.1|XP_012781617.1|XP_004582171.1|XP_036349400.1|XP_036348332.1|XP_036354319.1|XP_036350149.1|XP_036350071.1|XP_004579…
Molecular Function
GO:0003735	GO:0003735	1.3006e-83	1.8761e-80	120	281	857	17862	structural constituent of ribosome	XP_012784145.1|XP_036350778.1|XP_036350699.1|XP_036349626.1|XP_036348638.1|XP_036353886.1|XP_036348826.1|XP_036349382.1|XP_036350431.1|XP_036353456.1|XP_036351480.1|XP_012781380.1|XP_004595435.1|XP_036350078.1|XP_036348566.1|XP_036353392.1|XP_036348121.1|XP_036351860.1|XP_036349355.1|XP_036351009.1|XP_036353418.1|XP_036350261.1|XP_012781195.1|XP_004594368.1|XP_036353855.1|XP_004591763.1|XP_012782…
	GO:0005198	6.1389e-60	3.5421e-57	130	502	857	17862	structural molecule activity	XP_012784145.1|XP_036350778.1|XP_036350699.1|XP_004599867.2|XP_004577307.2|XP_036349626.1|XP_004582626.1|XP_036348638.1|XP_036353886.1|XP_036348826.1|XP_036349382.1|XP_036350431.1|XP_036353456.1|XP_036351480.1|XP_012781380.1|XP_004595435.1|XP_036350078.1|XP_036348566.1|XP_036353392.1|XP_036348121.1|XP_004599871.1|XP_036351860.1|XP_036349355.1|XP_036349168.1|XP_036351009.1|XP_036353418.1|XP_036350…
GO:0004129	GO:0004129	3.6567e-07	2.5731e-05	10	28	857	17862	cytochrome-c oxidase activity	XP_036351422.1|XP_012781038.1|XP_036351370.1|XP_036348464.1|XP_036348674.1|XP_036352198.1|XP_036351225.1|XP_036352638.1|XP_036349395.1|XP_036352244.1
	GO:0015002	3.6567e-07	2.5731e-05	10	28	857	17862	heme-copper terminal oxidase activity	XP_036351422.1|XP_012781038.1|XP_036351370.1|XP_036348464.1|XP_036348674.1|XP_036352198.1|XP_036351225.1|XP_036352638.1|XP_036349395.1|XP_036352244.1
	GO:0015078	0.00015299	0.0058077	13	83	857	17862	hydrogen ion transmembrane transporter activity	XP_036350997.1|XP_036353003.1|XP_036353919.1|XP_036352638.1|XP_036352244.1|XP_036351422.1|XP_012781038.1|XP_036351370.1|XP_036348464.1|XP_036348674.1|XP_036352198.1|XP_036351225.1|XP_036349395.1
	GO:0016675	3.6567e-07	2.5731e-05	10	28	857	17862	oxidoreductase activity, acting on heme group of donors	XP_036351422.1|XP_012781038.1|XP_036351370.1|XP_036348464.1|XP_036348674.1|XP_036352198.1|XP_036351225.1|XP_036352638.1|XP_036349395.1|XP_036352244.1
	GO:0016676	3.6567e-07	2.5731e-05	10	28	857	17862	oxidoreductase activity, acting on heme group of donors, oxygen as acceptor	XP_036351422.1|XP_012781038.1|XP_036351370.1|XP_036348464.1|XP_036348674.1|XP_036352198.1|XP_036351225.1|XP_036352638.1|XP_036349395.1|XP_036352244.1
GO:0004252	GO:0004252	9.9724e-05	0.0039959	20	162	857	17862	serine-type endopeptidase activity	XP_012784437.1|XP_004592445.1|XP_012784435.1|XP_004592448.1|XP_004599856.1|XP_004599857.1|XP_012783664.1|XP_012782071.1|XP_004592341.1|XP_012786666.1|XP_012786665.1|XP_012784440.1|XP_012781297.1|XP_036354172.1|XP_012785764.1|XP_012785765.1|XP_012786726.1|XP_012784434.1|XP_036352739.1|XP_036348855.1
	GO:0004175	0.0025243	0.047108	30	361	857	17862	endopeptidase activity	XP_012784437.1|XP_036348841.1|XP_004592445.1|XP_036351472.1|XP_012784435.1|XP_004592448.1|XP_036348534.1|XP_012783664.1|XP_004592341.1|XP_036354134.1|XP_036354172.1|XP_036351600.1|XP_012786726.1|XP_012784434.1|XP_036352739.1|XP_036353888.1|XP_036349190.1|XP_004584475.1|XP_004599856.1|XP_004599857.1|XP_012782071.1|XP_012786666.1|XP_012786665.1|XP_012784440.1|XP_012781297.1|XP_012785764.1|XP_012785…
	GO:0008236	0.00047812	0.013933	20	182	857	17862	serine-type peptidase activity	XP_012784437.1|XP_004592445.1|XP_012784435.1|XP_004592448.1|XP_004599856.1|XP_004599857.1|XP_012783664.1|XP_012782071.1|XP_004592341.1|XP_012786666.1|XP_012786665.1|XP_012784440.1|XP_012781297.1|XP_036354172.1|XP_012785764.1|XP_012785765.1|XP_012786726.1|XP_012784434.1|XP_036352739.1|XP_036348855.1
	GO:0017171	0.00047812	0.013933	20	182	857	17862	serine hydrolase activity	XP_012784437.1|XP_004592445.1|XP_012784435.1|XP_004592448.1|XP_004599856.1|XP_004599857.1|XP_012783664.1|XP_012782071.1|XP_004592341.1|XP_012786666.1|XP_012786665.1|XP_012784440.1|XP_012781297.1|XP_036354172.1|XP_012785764.1|XP_012785765.1|XP_012786726.1|XP_012784434.1|XP_036352739.1|XP_036348855.1
GO:0004749	GO:0004749	0.00016394	0.0059122	4	7	857	17862	ribose phosphate diphosphokinase activity	XP_004599426.1|XP_012786481.1|XP_004599759.1|XP_036351085.1
	GO:0016778	0.00031542	0.010111	4	8	857	17862	diphosphotransferase activity	XP_004599426.1|XP_012786481.1|XP_004599759.1|XP_036351085.1
GO:0004984	GO:0004984	2.1191e-15	2.1081e-13	78	612	857	17862	olfactory receptor activity	XP_004584673.2|XP_004599514.1|XP_036352188.1|XP_004585533.2|XP_012782900.1|XP_004599516.3|XP_004599091.2|XP_004585596.1|XP_036348778.1|XP_004578273.1|XP_004595889.1|XP_036348797.1|XP_012784738.1|XP_036353113.1|XP_004597775.2|XP_004593876.1|XP_012786519.2|XP_036348695.1|XP_036351994.1|XP_012784893.1|XP_004599521.3|XP_004596089.1|XP_004596043.2|XP_004594114.1|XP_004599527.2|XP_004597780.1|XP_004599…
	GO:0004888	3.6358e-06	0.00021407	102	1360	857	17862	transmembrane receptor activity	XP_004580853.1|XP_004599516.3|XP_004599091.2|XP_004585596.1|XP_036353219.1|XP_036348778.1|XP_004578273.1|XP_036348797.1|XP_036353113.1|XP_036352750.1|XP_004593876.1|XP_036348695.1|XP_012784830.1|XP_004596089.1|XP_004596043.2|XP_004594114.1|XP_004599527.2|XP_012786607.2|XP_004597780.1|XP_004590120.1|XP_036348514.1|XP_004587108.1|XP_004599739.1|XP_004593461.2|XP_004586305.1|XP_036349928.1|XP_004595…
	GO:0004930	9.558e-11	8.8951e-09	99	1059	857	17862	G-protein coupled receptor activity	XP_004580853.1|XP_004599516.3|XP_004599091.2|XP_004585596.1|XP_036353219.1|XP_036348778.1|XP_004578273.1|XP_036348797.1|XP_036353113.1|XP_036352750.1|XP_004593876.1|XP_036348695.1|XP_012784830.1|XP_004596089.1|XP_004596043.2|XP_004594114.1|XP_004599527.2|XP_012786607.2|XP_004597780.1|XP_004590120.1|XP_036348514.1|XP_004587108.1|XP_004599739.1|XP_004593461.2|XP_004586305.1|XP_036349928.1|XP_004595…
	GO:0016503	0.00088195	0.022361	10	64	857	17862	pheromone receptor activity	XP_004580853.1|XP_004597253.1|XP_004599739.1|XP_012785811.1|XP_012781383.1|XP_012785775.2|XP_036352750.1|XP_004581741.1|XP_036349881.1|XP_004581739.1
	GO:0038023	2.8388e-05	0.0014625	102	1428	857	17862	signalling receptor activity	XP_004580853.1|XP_004599516.3|XP_004599091.2|XP_004585596.1|XP_036353219.1|XP_036348778.1|XP_004578273.1|XP_036348797.1|XP_036353113.1|XP_036352750.1|XP_004593876.1|XP_036348695.1|XP_012784830.1|XP_004596089.1|XP_004596043.2|XP_004594114.1|XP_004599527.2|XP_012786607.2|XP_004597780.1|XP_004590120.1|XP_036348514.1|XP_004587108.1|XP_004599739.1|XP_004593461.2|XP_004586305.1|XP_036349928.1|XP_004595…
	GO:0060089	9.6925e-05	0.0039384	103	1491	857	17862	molecular transducer activity	XP_004580853.1|XP_004599516.3|XP_004599091.2|XP_004585596.1|XP_036353219.1|XP_012784540.1|XP_036348778.1|XP_004578273.1|XP_036348797.1|XP_036353113.1|XP_036352750.1|XP_004593876.1|XP_036348695.1|XP_012784830.1|XP_004596089.1|XP_004596043.2|XP_004594114.1|XP_004599527.2|XP_012786607.2|XP_004597780.1|XP_004590120.1|XP_036348514.1|XP_004587108.1|XP_004599739.1|XP_004593461.2|XP_004586305.1|XP_036349…
GO:0031492	GO:0031492	0.0005462	0.015007	4	9	857	17862	nucleosomal DNA binding	XP_036350095.1|XP_036352439.1|XP_036352371.1|XP_036352464.1
	GO:0031490	0.00095921	0.023789	5	17	857	17862	chromatin DNA binding	XP_036350095.1|XP_004579039.1|XP_036352439.1|XP_036352371.1|XP_036352464.1
	GO:0031491	0.001664	0.036369	5	19	857	17862	nucleosome binding	XP_036350095.1|XP_036352439.1|XP_036352371.1|XP_036353884.1|XP_036352464.1
GO:0046982	GO:0046982	0.00097299	0.023789	13	100	857	17862	protein heterodimerization activity	XP_004598452.1|XP_004586399.1|XP_012785620.1|XP_004596558.1|XP_036351755.1|XP_012783484.1|XP_036349813.1|XP_036351337.1|XP_036350868.1|XP_036352710.1|XP_004599893.1|XP_004599995.1|XP_036349789.1
Cellular Component
GO:0000785	GO:0000785	7.6763e-07	5.0332e-05	23	150	857	17862	chromatin	XP_004598443.1|XP_012783284.1|XP_036352439.1|XP_004598452.1|XP_004586399.1|XP_036352371.1|XP_012785620.1|XP_004596558.1|XP_036351755.1|XP_036354286.1|XP_036349283.1|XP_036352464.1|XP_036350069.1|XP_012783484.1|XP_036349813.1|XP_036351337.1|XP_036350095.1|XP_004579039.1|XP_004599893.1|XP_012783169.1|XP_036351212.1|XP_004599995.1|XP_036349789.1
GO:0005654	GO:0005654	0.00022543	0.0076512	57	733	857	17862	nucleoplasm	XP_036353900.1|XP_036349681.1|XP_012783347.1|XP_012782029.1|XP_036353750.1|XP_036353712.1|XP_036350868.1|XP_012785358.1|XP_036349843.1|XP_036352710.1|XP_036353884.1|XP_004599951.1|XP_036353631.1|XP_004599798.1|XP_012786753.1|XP_012785018.1|XP_036350701.1|XP_012785166.1|XP_012785143.1|XP_004583840.1|XP_036349400.1|XP_036354319.1|XP_012786350.1|XP_012783169.1|XP_012783102.1|XP_012782898.1|XP_036353…
GO:0005737	GO:0005737	2.2957e-25	3.1538e-23	253	2822	857	17862	cytoplasm	XP_036350778.1|XP_036353750.1|XP_004600111.1|XP_036353712.1|XP_004586166.1|XP_036348469.1|XP_004599911.1|XP_036353422.1|XP_036348638.1|XP_036353821.1|XP_036349382.1|XP_036351544.1|XP_004593609.1|XP_036350431.1|XP_036353456.1|XP_036350997.1|XP_012781380.1|XP_036351230.1|XP_036350078.1|XP_036351810.1|XP_004581876.2|XP_004583840.1|XP_036348566.1|XP_036348121.1|XP_036350070.1|XP_036351860.1|XP_036349…
GO:0005740	GO:0005740	1.7901e-05	0.00099315	27	231	857	17862	mitochondrial envelope	XP_036353028.1|XP_004599537.1|XP_004588261.1|XP_036348137.1|XP_004590099.1|XP_036352244.1|XP_004599801.1|XP_036353754.1|XP_004586166.1|XP_036348674.1|XP_036353866.1|XP_004599911.1|XP_036351225.1|XP_036349232.1|XP_036350997.1|XP_036351810.1|XP_036352638.1|XP_004591611.1|XP_012781034.1|XP_036351422.1|XP_036348493.1|XP_036353129.1|XP_012781019.1|XP_036351370.1|XP_036352198.1|XP_036349395.1|XP_036350…
	GO:0031967	0.0005327	0.015007	30	327	857	17862	organelle envelope	XP_036353028.1|XP_004599537.1|XP_004588261.1|XP_036348137.1|XP_004590099.1|XP_004593366.1|XP_036352244.1|XP_004599801.1|XP_036353754.1|XP_004586166.1|XP_036348674.1|XP_036353866.1|XP_004599911.1|XP_036351225.1|XP_004593609.1|XP_036349232.1|XP_036350997.1|XP_036348128.1|XP_036351810.1|XP_036352638.1|XP_004591611.1|XP_012781034.1|XP_036351422.1|XP_036348493.1|XP_036353129.1|XP_012781019.1|XP_036351…
	GO:0031975	0.0005327	0.015007	30	327	857	17862	envelope	XP_036353028.1|XP_004599537.1|XP_004588261.1|XP_036348137.1|XP_004590099.1|XP_004593366.1|XP_036352244.1|XP_004599801.1|XP_036353754.1|XP_004586166.1|XP_036348674.1|XP_036353866.1|XP_004599911.1|XP_036351225.1|XP_004593609.1|XP_036349232.1|XP_036350997.1|XP_036348128.1|XP_036351810.1|XP_036352638.1|XP_004591611.1|XP_012781034.1|XP_036351422.1|XP_036348493.1|XP_036353129.1|XP_012781019.1|XP_036351…
GO:0005742	GO:0005742	9.1128e-05	0.0038102	5	11	857	17862	mitochondrial outer membrane translocase complex	XP_036349232.1|XP_036348493.1|XP_036351810.1|XP_036350831.1|XP_004591611.1
GO:0005746	GO:0005746	0.00011311	0.0044703	9	41	857	17862	mitochondrial respiratory chain	XP_036351422.1|XP_036351370.1|XP_036348674.1|XP_036352198.1|XP_036353866.1|XP_036351225.1|XP_036352638.1|XP_036349395.1|XP_036352244.1
	GO:0070469	0.00016706	0.0059501	9	43	857	17862	respiratory chain	XP_036351422.1|XP_036351370.1|XP_036348674.1|XP_036352198.1|XP_036353866.1|XP_036351225.1|XP_036352638.1|XP_036349395.1|XP_036352244.1
GO:0005829	GO:0005829	0.00054064	0.015007	47	594	857	17862	cytosol	XP_036353900.1|XP_036353736.1|XP_036349681.1|XP_036354286.1|XP_036353750.1|XP_036350710.1|XP_004593366.1|XP_036353754.1|XP_036353712.1|XP_036353345.1|XP_004599916.2|XP_004590018.1|XP_036352028.1|XP_012783178.1|XP_012781313.1|XP_036348463.1|XP_004587309.1|XP_036353422.1|XP_012786301.1|XP_004599798.1|XP_036350431.1|XP_012786271.1|XP_012785018.1|XP_036350701.1|XP_036348897.1|XP_036353206.1|XP_036351…
GO:0005840	GO:0005840	2.3342e-84	6.734e-81	124	300	857	17862	ribosome	XP_012784145.1|XP_036350778.1|XP_036349626.1|XP_036348638.1|XP_036353886.1|XP_036348826.1|XP_036349382.1|XP_036350431.1|XP_036353456.1|XP_036351480.1|XP_012781380.1|XP_004595435.1|XP_036350078.1|XP_036348566.1|XP_036353392.1|XP_036348121.1|XP_036351860.1|XP_036349355.1|XP_036351009.1|XP_036353418.1|XP_036350261.1|XP_012781195.1|XP_004594368.1|XP_036353855.1|XP_004591763.1|XP_012782279.1|XP_012780…
	GO:0005622	7.6017e-25	9.9685e-23	358	4652	857	17862	intracellular	XP_036350778.1|XP_012782029.1|XP_036350427.1|XP_036353750.1|XP_004600111.1|XP_036353712.1|XP_012784732.2|XP_004586166.1|XP_004582626.1|XP_004599995.1|XP_036348469.1|XP_004599911.1|XP_036349789.1|XP_036350864.1|XP_036353422.1|XP_036348638.1|XP_036353821.1|XP_036349382.1|XP_036351544.1|XP_004593609.1|XP_036350431.1|XP_036353456.1|XP_036350997.1|XP_036351750.1|XP_012781380.1|XP_036351230.1|XP_036350…
	GO:0005694	0.0024632	0.046447	26	298	857	17862	chromosome	XP_004598443.1|XP_012783284.1|XP_036352439.1|XP_004586399.1|XP_036352371.1|XP_004596558.1|XP_036354286.1|XP_036349283.1|XP_004593366.1|XP_036350069.1|XP_012784732.2|XP_012785002.1|XP_004599995.1|XP_036349789.1|XP_004598452.1|XP_012785620.1|XP_036351755.1|XP_036352464.1|XP_012783484.1|XP_036349813.1|XP_036351337.1|XP_036350095.1|XP_004579039.1|XP_004599893.1|XP_012783169.1|XP_036351212.1
	GO:0005739	0.00022356	0.0076512	40	461	857	17862	mitochondrion	XP_036353028.1|XP_004599537.1|XP_004588261.1|XP_036348137.1|XP_004590099.1|XP_004588325.3|XP_036353901.1|XP_004600111.1|XP_036352244.1|XP_004599801.1|XP_036353754.1|XP_012785358.1|XP_004580698.1|XP_004586166.1|XP_036348674.1|XP_036353866.1|XP_004599911.1|XP_036351225.1|XP_036351544.1|XP_012786753.1|XP_036349232.1|XP_036350997.1|XP_036351810.1|XP_004581876.2|XP_036348330.1|XP_036352638.1|XP_004591…
	GO:0043226	5.9456e-28	9.5295e-26	327	3943	857	17862	organelle	XP_036350778.1|XP_012782029.1|XP_036350427.1|XP_036353750.1|XP_004600111.1|XP_036353712.1|XP_012784732.2|XP_004586166.1|XP_004582626.1|XP_004599995.1|XP_036348469.1|XP_004599911.1|XP_036349789.1|XP_036348638.1|XP_036353821.1|XP_036349382.1|XP_036351544.1|XP_004593609.1|XP_036350431.1|XP_036353456.1|XP_036350997.1|XP_036351750.1|XP_012781380.1|XP_036351230.1|XP_036350078.1|XP_036351810.1|XP_004581…
	GO:0043228	3.0149e-46	1.0873e-43	197	1389	857	17862	non-membrane-bounded organelle	XP_036350778.1|XP_012782029.1|XP_012784732.2|XP_004582626.1|XP_004599995.1|XP_036348469.1|XP_036349789.1|XP_036348638.1|XP_036353821.1|XP_036349382.1|XP_036350431.1|XP_036353456.1|XP_036351750.1|XP_012781380.1|XP_036350078.1|XP_036348566.1|XP_036352464.1|XP_036348121.1|XP_036351860.1|XP_036349355.1|XP_012783169.1|XP_036351009.1|XP_036353418.1|XP_036350261.1|XP_012781195.1|XP_004579664.3|XP_036353…
	GO:0043229	4.4555e-28	7.5612e-26	327	3937	857	17862	intracellular organelle	XP_036350778.1|XP_012782029.1|XP_036350427.1|XP_036353750.1|XP_004600111.1|XP_036353712.1|XP_012784732.2|XP_004586166.1|XP_004582626.1|XP_004599995.1|XP_036348469.1|XP_004599911.1|XP_036349789.1|XP_036348638.1|XP_036353821.1|XP_036349382.1|XP_036351544.1|XP_004593609.1|XP_036350431.1|XP_036353456.1|XP_036350997.1|XP_036351750.1|XP_012781380.1|XP_036351230.1|XP_036350078.1|XP_036351810.1|XP_004581…
	GO:0043232	3.0149e-46	1.0873e-43	197	1389	857	17862	intracellular non-membrane-bounded organelle	XP_036350778.1|XP_012782029.1|XP_012784732.2|XP_004582626.1|XP_004599995.1|XP_036348469.1|XP_036349789.1|XP_036348638.1|XP_036353821.1|XP_036349382.1|XP_036350431.1|XP_036353456.1|XP_036351750.1|XP_012781380.1|XP_036350078.1|XP_036348566.1|XP_036352464.1|XP_036348121.1|XP_036351860.1|XP_036349355.1|XP_012783169.1|XP_036351009.1|XP_036353418.1|XP_036350261.1|XP_012781195.1|XP_004579664.3|XP_036353…
GO:0016272	GO:0016272	0.00023422	0.0078572	5	13	857	17862	prefoldin complex	XP_036352028.1|XP_036351006.1|XP_036353817.1|XP_036352573.1|XP_012786301.1
GO:0022626	GO:0022626	4.2497e-08	3.4057e-06	9	18	857	17862	cytosolic ribosome	XP_036353345.1|XP_036350431.1|XP_036349681.1|XP_004599916.2|XP_036350812.1|XP_036351480.1|XP_012781313.1|XP_012781195.1|XP_036348332.1
GO:0031372	GO:0031372	4.8688e-06	0.00027542	5	7	857	17862	UBC13-MMS2 complex	XP_004589193.1|XP_036353725.1|XP_004585681.1|XP_036349917.1|XP_004593403.1
	GO:0031371	4.5007e-06	0.00025969	6	11	857	17862	ubiquitin conjugating enzyme complex	XP_004589193.1|XP_036353725.1|XP_004585681.1|XP_036349283.1|XP_036349917.1|XP_004593403.1
GO:0031966	GO:0031966	0.00011797	0.0045991	23	203	857	17862	mitochondrial membrane	XP_036349232.1|XP_036350997.1|XP_004599537.1|XP_004588261.1|XP_036348137.1|XP_004590099.1|XP_036351810.1|XP_036352638.1|XP_004591611.1|XP_012781034.1|XP_036352244.1|XP_004599801.1|XP_036353754.1|XP_036351422.1|XP_036348493.1|XP_012781019.1|XP_036351370.1|XP_036348674.1|XP_036352198.1|XP_036353866.1|XP_036351225.1|XP_036349395.1|XP_036350831.1
	GO:0005743	0.0023146	0.045426	14	123	857	17862	mitochondrial inner membrane	XP_036350997.1|XP_004599537.1|XP_004588261.1|XP_036348137.1|XP_036352638.1|XP_036352244.1|XP_004599801.1|XP_036351422.1|XP_036351370.1|XP_036348674.1|XP_036352198.1|XP_036353866.1|XP_036351225.1|XP_036349395.1
GO:0031981	GO:0031981	0.00067895	0.018306	60	817	857	17862	nuclear lumen	XP_036353900.1|XP_036349681.1|XP_012783347.1|XP_012782029.1|XP_036353750.1|XP_036353712.1|XP_036350868.1|XP_012785358.1|XP_036349843.1|XP_036352710.1|XP_036353884.1|XP_004599951.1|XP_036353631.1|XP_004599798.1|XP_012786753.1|XP_012785018.1|XP_036350701.1|XP_012785166.1|XP_012785143.1|XP_004583840.1|XP_036349400.1|XP_036354319.1|XP_012786350.1|XP_012783169.1|XP_012783102.1|XP_012782898.1|XP_036353…
	GO:0031974	0.0012119	0.028197	65	923	857	17862	membrane-enclosed lumen	XP_036353900.1|XP_036349681.1|XP_012783347.1|XP_012782029.1|XP_036353750.1|XP_036353712.1|XP_036350868.1|XP_012785358.1|XP_036349843.1|XP_036352710.1|XP_036354134.1|XP_036353884.1|XP_004599951.1|XP_004586166.1|XP_004599911.1|XP_036353631.1|XP_004593609.1|XP_004599798.1|XP_012786753.1|XP_012785018.1|XP_036350701.1|XP_012785166.1|XP_012785143.1|XP_004583840.1|XP_036349400.1|XP_036354319.1|XP_012786…
	GO:0043233	0.0026094	0.048256	62	900	857	17862	organelle lumen	XP_036353900.1|XP_036349681.1|XP_012783347.1|XP_012782029.1|XP_036353750.1|XP_036353712.1|XP_036350868.1|XP_012785358.1|XP_036349843.1|XP_036352710.1|XP_036354134.1|XP_036353884.1|XP_004599951.1|XP_036353631.1|XP_004593609.1|XP_004599798.1|XP_012786753.1|XP_012785018.1|XP_036350701.1|XP_012785166.1|XP_012785143.1|XP_004583840.1|XP_036349400.1|XP_036354319.1|XP_012786350.1|XP_012783169.1|XP_012783…
	GO:0070013	0.002296	0.045426	62	895	857	17862	intracellular organelle lumen	XP_036353900.1|XP_036349681.1|XP_012783347.1|XP_012782029.1|XP_036353750.1|XP_036353712.1|XP_036350868.1|XP_012785358.1|XP_036349843.1|XP_036352710.1|XP_036354134.1|XP_036353884.1|XP_004599951.1|XP_036353631.1|XP_004593609.1|XP_004599798.1|XP_012786753.1|XP_012785018.1|XP_036350701.1|XP_012785166.1|XP_012785143.1|XP_004583840.1|XP_036349400.1|XP_036354319.1|XP_012786350.1|XP_012783169.1|XP_012783…
GO:0045095	GO:0045095	0.0013999	0.031801	8	46	857	17862	keratin filament	XP_004599130.1|XP_004599198.1|XP_036351874.1|XP_036351876.1|XP_012786761.1|XP_012786377.2|XP_004584627.1|XP_004599952.1
GO:1990904	GO:1990904	6.974e-77	6.7067e-74	137	424	857	17862	ribonucleoprotein complex	XP_012784145.1|XP_036350778.1|XP_036349626.1|XP_036348638.1|XP_036353886.1|XP_036348826.1|XP_036349382.1|XP_036350431.1|XP_036353456.1|XP_036351480.1|XP_012781380.1|XP_004595435.1|XP_036350078.1|XP_036348566.1|XP_036353392.1|XP_036348121.1|XP_036351860.1|XP_036349355.1|XP_036351009.1|XP_036353418.1|XP_036350261.1|XP_012781195.1|XP_004594368.1|XP_036353855.1|XP_004591763.1|XP_012782279.1|XP_012780…
	GO:0000786	0.00025157	0.0082476	12	76	857	17862	nucleosome	XP_004598443.1|XP_004598452.1|XP_004586399.1|XP_004599893.1|XP_012785620.1|XP_004596558.1|XP_036351755.1|XP_004599995.1|XP_036349789.1|XP_012783484.1|XP_036349813.1|XP_036351337.1
	GO:0005681	0.0016173	0.035892	8	47	857	17862	spliceosomal complex	XP_036350071.1|XP_036351788.1|XP_012782898.1|XP_036351231.1|XP_036352846.1|XP_036351558.1|XP_036354319.1|XP_036348837.1
	GO:0005688	7.3043e-05	0.003099	4	6	857	17862	U6 snRNP	XP_036350071.1|XP_036353355.1|XP_036351788.1|XP_036351558.1
	GO:0015934	1.4165e-06	8.6949e-05	11	39	857	17862	large ribosomal subunit	XP_036353345.1|XP_036350431.1|XP_036349681.1|XP_004599916.2|XP_036350812.1|XP_036351480.1|XP_012781313.1|XP_036354267.1|XP_012781195.1|XP_036353866.1|XP_036348332.1
	GO:0022625	4.9855e-09	4.2303e-07	9	15	857	17862	cytosolic large ribosomal subunit	XP_036353345.1|XP_036350431.1|XP_036349681.1|XP_004599916.2|XP_036350812.1|XP_036351480.1|XP_012781313.1|XP_012781195.1|XP_036348332.1
	GO:0030532	0.002132	0.043623	5	20	857	17862	small nuclear ribonucleoprotein complex	XP_036350071.1|XP_036353355.1|XP_036351788.1|XP_036351558.1|XP_036354319.1
	GO:0032991	3.3167e-39	8.6989e-37	240	2135	857	17862	macromolecular complex	XP_036350778.1|XP_036353712.1|XP_004582626.1|XP_004599995.1|XP_036348469.1|XP_036349789.1|XP_036350864.1|XP_036348638.1|XP_036349382.1|XP_036350431.1|XP_036353456.1|XP_036350997.1|XP_012781380.1|XP_036350078.1|XP_036351810.1|XP_036348566.1|XP_036348121.1|XP_036351860.1|XP_036349355.1|XP_012783169.1|XP_036351009.1|XP_036353418.1|XP_036350261.1|XP_012781195.1|XP_004579664.3|XP_036353817.1|XP_036349…
	GO:0032993	0.0006454	0.017566	12	84	857	17862	protein-DNA complex	XP_004598443.1|XP_004598452.1|XP_004586399.1|XP_004599893.1|XP_012785620.1|XP_004596558.1|XP_036351755.1|XP_004599995.1|XP_036349789.1|XP_012783484.1|XP_036349813.1|XP_036351337.1
	GO:0046540	0.0019113	0.04115	4	12	857	17862	U4/U6 x U5 tri-snRNP complex	XP_036353355.1|XP_036351788.1|XP_036351558.1|XP_036354319.1
x=genes annotated in test set
n=genes annotated in background set
X=total genes in test set
N=total genes in background set

## Sheet: Table S5
Table S5. Significantly expanded gene families in American pika (Ochotona princeps) relative to eight other mammalian species. Expanded gene families were detected from single copy orthologous groups using CAFE v2.0 (De Bie et al. 2006; Hahn et al. 2005, 2007).
Group	GenBank ID	Gene Code	Gene Description	Alternate Gene Code	BLAST Description	GO terms	GO descriptions
group_68	XP_012786272.1	LOC101519479	class I histocompatibility antigen, Gogo-B*0101 alpha chain-like isoform X1	n/a	MHC class I antigen	P:GO:0006955; P:GO:0019882	P:immune response; P:antigen processing and presentation
	XP_012786263.1	LOC101520226	class I histocompatibility antigen, Gogo-B*0103 alpha chain-like	n/a	MHC class I antigen	P:GO:0006955; P:GO:0019882	P:immune response; P:antigen processing and presentation
	XP_012786259.1	LOC101523895	class I histocompatibility antigen, Gogo-B*0103 alpha chain-like isoform X1	n/a	MHC Class I protein	P:GO:0006955; P:GO:0019882	P:immune response; P:antigen processing and presentation
	XP_036349712.1	LOC101525155	H-2 class I histocompatibility antigen, Q10 alpha chain-like isoform X3	H2-Q10	MHC class I antigen	C:GO:0005886; P:GO:0006955; C:GO:0016021; P:GO:0019882	C:plasma membrane; P:immune response; C:integral component of membrane; P:antigen processing and presentation
	XP_012786269.1	LOC101524843	HLA class I histocompatibility antigen, A alpha chain-like	HLA-A	MHC class I antigen	P:GO:0006955; P:GO:0019882	P:immune response; P:antigen processing and presentation
	XP_036349714.1	LOC101525080	HLA class I histocompatibility antigen, A alpha chain-like	HLA-A	MHC class I antigen	C:GO:0005886; P:GO:0006955; C:GO:0016021; P:GO:0019882	C:plasma membrane; P:immune response; C:integral component of membrane; P:antigen processing and presentation
	XP_012786147.2	LOC101534674	HLA class I histocompatibility antigen, A alpha chain-like isoform X1	HLA-A	MHC class I antigen	C:GO:0005886; P:GO:0006955; C:GO:0016021; P:GO:0019882	C:plasma membrane; P:immune response; C:integral component of membrane; P:antigen processing and presentation
	XP_012786138.2	LOC101523650	HLA class I histocompatibility antigen, alpha chain G-like	HLA-G	MHC class I antigen	P:GO:0006955; C:GO:0016021; P:GO:0019882	P:immune response; C:integral component of membrane; P:antigen processing and presentation
	XP_004598458.2	LOC101533688	HLA class I histocompatibility antigen, B alpha chain-like	HLA-B	HLA class I histocompatibility antigen, B-37 alpha chain-like isoform X1	P:GO:0006955; P:GO:0019882	P:immune response; P:antigen processing and presentation
	XP_012786144.1	LOC101535416	HLA class I histocompatibility antigen, B alpha chain-like	HLA-B	HLA class I histocompatibility antigen, B-37 alpha chain-like isoform X1	P:GO:0006955; C:GO:0016021; P:GO:0019882	P:immune response; C:integral component of membrane; P:antigen processing and presentation
	XP_012786145.1	LOC101534182	HLA class I histocompatibility antigen, B alpha chain-like isoform X1	HLA-B	HLA class I histocompatibility antigen, B-37 alpha chain-like isoform X1	P:GO:0006955; P:GO:0019882	P:immune response; P:antigen processing and presentation
	XP_012786258.1	LOC101527525	patr class I histocompatibility antigen, A-2 alpha chain-like	PATR-A	MHC class I antigen	P:GO:0006955; P:GO:0019882	P:immune response; P:antigen processing and presentation
	XP_004598840.1	LOC101520958	patr class I histocompatibility antigen, B-2 alpha chain-like	PATR-B	MHC class I antigen	P:GO:0006955; P:GO:0019882	P:immune response; P:antigen processing and presentation
	XP_004598839.1	LOC101520712	putative HLA class I histocompatibility antigen, alpha chain H	HLA-H	MHC class I protein	P:GO:0006955; C:GO:0016021; P:GO:0019882	P:immune response; C:integral component of membrane; P:antigen processing and presentation
group_114	XP_004592506.1	LOC101534405	PRAME family member 12-like	PRAMEF12	PRAME family member 12	C:GO:0005737; P:GO:0048523	C:cytoplasm; P:negative regulation of cellular process
	XP_036350560.1	LOC101518602	PRAME family member 12-like	PRAMEF12	PRAME family member 12	P:GO:0008284; P:GO:0043066; P:GO:0045596; P:GO:0045892	P:positive regulation of cell population proliferation; P:negative regulation of apoptotic process; P:negative regulation of cell differentiation; P:negative regulation of transcription, DNA-templated
	XP_036350561.1	LOC118758592	PRAME family member 12-like	PRAMEF12	PRAME family member 12	P:GO:0048523	P:negative regulation of cellular process
	XP_004592504.2	LOC101533913	PRAME family member 8-like	PRAMEF8	PRAME family member 12-like	P:GO:0008284; P:GO:0043066; P:GO:0045596; P:GO:0045892	P:positive regulation of cell population proliferation; P:negative regulation of apoptotic process; P:negative regulation of cell differentiation; P:negative regulation of transcription, DNA-templated
	XP_012784457.1	LOC101534155	PRAME family member 8-like	PRAMEF8	PRAME family member 12-like	P:GO:0008284; P:GO:0043066; P:GO:0045596; P:GO:0045892	P:positive regulation of cell population proliferation; P:negative regulation of apoptotic process; P:negative regulation of cell differentiation; P:negative regulation of transcription, DNA-templated
group_253	XP_036353810.1	LOC118760572	dystrophin-like	DMD	dystrophin-like	F:GO:0005515	F:protein binding
	XP_036353811.1	LOC118760573	dystrophin-like	DMD	DMD isoform 15	F:GO:0005515	F:protein binding
	XP_004590190.1	DRP2	dystrophin-related protein 2 isoform X1	n/a	dystrophin-related protein 2 isoform X1	F:GO:0005515; F:GO:0008270	F:protein binding; F:zinc ion binding
	XP_036353860.1	DMD	LOW QUALITY PROTEIN: dystrophin	n/a	dystrophin isoform X7	F:GO:0005515; F:GO:0008270	F:protein binding; F:zinc ion binding
	XP_036349939.1	LOC101534718	utrophin	UTRN	utrophin isoform X6	F:GO:0005515; F:GO:0008270	F:protein binding; F:zinc ion binding
	XP_036349938.1	LOC118758286	utrophin-like	UTRN	utrophin isoform X5	F:GO:0005515	F:protein binding
group_300	XP_004599720.2	LOC101535170	LOW QUALITY PROTEIN: putative vomeronasal receptor-like protein 4	VN1R4	putative vomeronasal receptor-like protein 4	P:GO:0007186; C:GO:0016021; F:GO:0016503	P:G protein-coupled receptor signaling pathway; C:integral component of membrane; F:pheromone receptor activity
	XP_036352748.1	LOC118760012	LOW QUALITY PROTEIN: putative vomeronasal receptor-like protein 4	VN1R4	putative vomeronasal receptor-like protein 4	P:GO:0007186; C:GO:0016021; F:GO:0016503	P:G protein-coupled receptor signaling pathway; C:integral component of membrane; F:pheromone receptor activity
	XP_036351599.1	LOC101528033	LOW QUALITY PROTEIN: vomeronasal type-1 receptor 90-like	VOM1R90	putative vomeronasal receptor-like protein 4	P:GO:0007186; C:GO:0016021; F:GO:0016503	P:G protein-coupled receptor signaling pathway; C:integral component of membrane; F:pheromone receptor activity
	XP_004599561.1	LOC101534524	putative vomeronasal receptor-like protein 4	VN1R17P	putative vomeronasal receptor-like protein 4	P:GO:0007186; C:GO:0016021; F:GO:0016503	P:G protein-coupled receptor signaling pathway; C:integral component of membrane; F:pheromone receptor activity
	XP_004599710.1	LOC101529099	putative vomeronasal receptor-like protein 4	VN1R17P	putative vomeronasal receptor-like protein 4	P:GO:0007186; C:GO:0016021; F:GO:0016503	P:G protein-coupled receptor signaling pathway; C:integral component of membrane; F:pheromone receptor activity
	XP_004599719.1	LOC101534926	putative vomeronasal receptor-like protein 4	VN1R17P	putative vomeronasal receptor-like protein 4	P:GO:0007186; C:GO:0016021; F:GO:0016503	P:G protein-coupled receptor signaling pathway; C:integral component of membrane; F:pheromone receptor activity
	XP_004599722.2	LOC101536151	putative vomeronasal receptor-like protein 4	VN1R17P	putative vomeronasal receptor-like protein 4	P:GO:0007186; C:GO:0016021; F:GO:0016503	P:G protein-coupled receptor signaling pathway; C:integral component of membrane; F:pheromone receptor activity
	XP_004599726.2	LOC101518274	putative vomeronasal receptor-like protein 4	VN1R17P	putative vomeronasal receptor-like protein 4	P:GO:0007186; C:GO:0016021; F:GO:0016503	P:G protein-coupled receptor signaling pathway; C:integral component of membrane; F:pheromone receptor activity
	XP_004599727.1	LOC101519239	putative vomeronasal receptor-like protein 4	VN1R17P	putative vomeronasal receptor-like protein 4	P:GO:0007186; C:GO:0016021; F:GO:0016503	P:G protein-coupled receptor signaling pathway; C:integral component of membrane; F:pheromone receptor activity
	XP_012786566.2	LOC101517877	putative vomeronasal receptor-like protein 4	VN1R17P	putative vomeronasal receptor-like protein 4	P:GO:0007186; C:GO:0016021; F:GO:0016503	P:G protein-coupled receptor signaling pathway; C:integral component of membrane; F:pheromone receptor activity
	XP_012786640.1	LOC101535426	putative vomeronasal receptor-like protein 4	VN1R17P	putative vomeronasal receptor-like protein 4	P:GO:0007186; C:GO:0016021; F:GO:0016503	P:G protein-coupled receptor signaling pathway; C:integral component of membrane; F:pheromone receptor activity
	XP_012786658.1	LOC101529756	putative vomeronasal receptor-like protein 4	VN1R17P	putative vomeronasal receptor-like protein 4	P:GO:0007186; C:GO:0016021; F:GO:0016503	P:G protein-coupled receptor signaling pathway; C:integral component of membrane; F:pheromone receptor activity
	XP_012786680.1	LOC105942630	putative vomeronasal receptor-like protein 4	VN1R17P	putative vomeronasal receptor-like protein 4	P:GO:0007186; C:GO:0016021; F:GO:0016503	P:G protein-coupled receptor signaling pathway; C:integral component of membrane; F:pheromone receptor activity
	XP_012786685.1	LOC101523410	putative vomeronasal receptor-like protein 4	VN1R17P	putative vomeronasal receptor-like protein 4	P:GO:0007186; C:GO:0016021; F:GO:0016503	P:G protein-coupled receptor signaling pathway; C:integral component of membrane; F:pheromone receptor activity
	XP_036352745.1	LOC118760009	putative vomeronasal receptor-like protein 4	VN1R17P	putative vomeronasal receptor-like protein 4	P:GO:0007186; C:GO:0016021; F:GO:0016503	P:G protein-coupled receptor signaling pathway; C:integral component of membrane; F:pheromone receptor activity
	XP_036352747.1	LOC118760011	putative vomeronasal receptor-like protein 4	VN1R17P	putative vomeronasal receptor-like protein 4	P:GO:0007186; C:GO:0016021; F:GO:0016503	P:G protein-coupled receptor signaling pathway; C:integral component of membrane; F:pheromone receptor activity
	XP_036352749.1	LOC101536392	putative vomeronasal receptor-like protein 4	VN1R17P	putative vomeronasal receptor-like protein 4	P:GO:0007186; C:GO:0016021; F:GO:0016503	P:G protein-coupled receptor signaling pathway; C:integral component of membrane; F:pheromone receptor activity
	XP_036352751.1	LOC118760014	putative vomeronasal receptor-like protein 4	VN1R17P	putative vomeronasal receptor-like protein 4	P:GO:0007186; C:GO:0016021; F:GO:0016503	P:G protein-coupled receptor signaling pathway; C:integral component of membrane; F:pheromone receptor activity
	XP_036352752.1	LOC118760015	putative vomeronasal receptor-like protein 4	VN1R17P	putative vomeronasal receptor-like protein 4	P:GO:0007186; C:GO:0016021; F:GO:0016503	P:G protein-coupled receptor signaling pathway; C:integral component of membrane; F:pheromone receptor activity
	XP_036352753.1	LOC118760016	putative vomeronasal receptor-like protein 4	VN1R17P	putative vomeronasal receptor-like protein 4	P:GO:0007186; C:GO:0016021; F:GO:0016503	P:G protein-coupled receptor signaling pathway; C:integral component of membrane; F:pheromone receptor activity
	XP_004599741.2	LOC101529512	vomeronasal type-1 receptor 48-like	VMN1R48	putative vomeronasal receptor-like protein 4	P:GO:0007186; C:GO:0016021; F:GO:0016503	P:G protein-coupled receptor signaling pathway; C:integral component of membrane; F:pheromone receptor activity
	XP_004599721.1	LOC101535666	vomeronasal type-1 receptor 90-like	VOM1R90	putative vomeronasal receptor-like protein 4	P:GO:0007186; C:GO:0016021; F:GO:0016503	P:G protein-coupled receptor signaling pathway; C:integral component of membrane; F:pheromone receptor activity
	XP_004599737.2	LOC101527035	vomeronasal type-1 receptor 90-like	VOM1R90	putative vomeronasal receptor-like protein 4	P:GO:0007186; C:GO:0016021; F:GO:0016503	P:G protein-coupled receptor signaling pathway; C:integral component of membrane; F:pheromone receptor activity
	XP_004599767.1	LOC101527534	vomeronasal type-1 receptor 90-like	VOM1R90	putative vomeronasal receptor-like protein 4	P:GO:0007186; C:GO:0016021; F:GO:0016503	P:G protein-coupled receptor signaling pathway; C:integral component of membrane; F:pheromone receptor activity
	XP_036352746.1	LOC118760010	vomeronasal type-1 receptor 90-like	VOM1R90	putative vomeronasal receptor-like protein 4	P:GO:0007186; C:GO:0016021; F:GO:0016503	P:G protein-coupled receptor signaling pathway; C:integral component of membrane; F:pheromone receptor activity
group_731	XP_012784458.1	LOC101517837	aflatoxin B1 aldehyde reductase member 2 isoform X2	AKR7A2	aflatoxin B1 aldehyde reductase member 3	F:GO:0016491; P:GO:0055114	F:oxidoreductase activity; P:obsolete oxidation-reduction process
	XP_004592477.1	LOC101526591	aflatoxin B1 aldehyde reductase member 2-like	AKR7A2	aflatoxin B1 aldehyde reductase member 3	C:GO:0005829; P:GO:0006805; F:GO:0016491; F:GO:0042802	C:cytosol; P:xenobiotic metabolic process; F:oxidoreductase activity; F:identical protein binding
	XP_004592480.1	LOC101527326	aflatoxin B1 aldehyde reductase member 2-like	AKR7A2	aflatoxin B1 aldehyde reductase member 3	F:GO:0016491; P:GO:0055114	F:oxidoreductase activity; P:obsolete oxidation-reduction process
	XP_004592364.1	LOC101517585	aflatoxin B1 aldehyde reductase member 3-like	AKR7A3	aflatoxin B1 aldehyde reductase member 3	F:GO:0016491; P:GO:0055114	F:oxidoreductase activity; P:obsolete oxidation-reduction process
	XP_004592478.1	LOC101526830	aflatoxin B1 aldehyde reductase member 3-like	AKR7A3	aflatoxin B1 aldehyde reductase member 3	F:GO:0016491; P:GO:0055114	F:oxidoreductase activity; P:obsolete oxidation-reduction process
	XP_004592476.1	LOC101526345	aflatoxin B1 aldehyde reductase member 4-like	AKR7L	aflatoxin B1 aldehyde reductase member 3	F:GO:0016491; P:GO:0055114	F:oxidoreductase activity; P:obsolete oxidation-reduction process
group_1739	XP_012782462.2	LOC105941828	LOW QUALITY PROTEIN: probable inactive 1-aminocyclopropane-1-carboxylate synthase-like protein 2	ACCSL	probable inactive 1-aminocyclopropane-1-carboxylate synthase-like protein 2	F:GO:0003824; P:GO:0009058; F:GO:0030170	F:catalytic activity; P:biosynthetic process; F:pyridoxal phosphate binding
	XP_004585651.3	ACCSL	probable inactive 1-aminocyclopropane-1-carboxylate synthase-like protein 2	ACCSL	probable inactive 1-aminocyclopropane-1-carboxylate synthase-like protein 2	F:GO:0003824; P:GO:0009058; F:GO:0030170	F:catalytic activity; P:biosynthetic process; F:pyridoxal phosphate binding
	XP_036349927.1	LOC101523043	probable inactive 1-aminocyclopropane-1-carboxylate synthase-like protein 2	ACCSL	probable inactive 1-aminocyclopropane-1-carboxylate synthase-like protein 2	F:GO:0003824; P:GO:0009058; F:GO:0030170	F:catalytic activity; P:biosynthetic process; F:pyridoxal phosphate binding
group_3009	XP_012785718.2	ZSCAN22	zinc finger and SCAN domain-containing protein 22	n/a	zinc finger and SCAN domain-containing protein 22 isoform X1	F:GO:0003676; F:GO:0003700; P:GO:0006355	F:nucleic acid binding; F:DNA-binding transcription factor activity; P:regulation of transcription, DNA-templated
	XP_036348622.1	LOC118757704	zinc finger protein 8-like	ZNF8	zinc finger protein 8	F:GO:0003676	F:nucleic acid binding
	XP_036348623.1	LOC118757705	zinc finger protein 8-like	ZNF8	zinc finger protein 8	F:GO:0003676	F:nucleic acid binding
group_3357	XP_036353441.1	LOC118760306	translation machinery-associated protein 7	TMA7	translation machinery-associated protein 7	P:GO:0002181	P:cytoplasmic translation
	XP_036349684.1	LOC118758217	translation machinery-associated protein 7-like	TMA7	translation machinery-associated protein 7	N/A	N/A
	XP_036350433.1	LOC118758582	translation machinery-associated protein 7-like	TMA7	translation machinery-associated protein 7	N/A	N/A
group_12761	XP_004592868.1	LOC101526833	melanoma-associated antigen 8-like	MAGEA8	putative MAGE domain-containing protein MAGEA13P	N/A	N/A
	XP_004592875.1	LOC101529069	melanoma-associated antigen 8-like	MAGEA8	putative MAGE domain-containing protein MAGEA13P	N/A	N/A
	XP_004599902.2	LOC101534356	melanoma-associated antigen 8-like	MAGEA8	putative MAGE domain-containing protein MAGEA13P	C:GO:0005654; C:GO:0005829; C:GO:0016604	C:nucleoplasm; C:cytosol; C:nuclear body
group_15394	XP_036352740.1	LOC101521447	uncharacterized protein LOC101521447	n/a	zinc finger protein 717-like isoform X1	F:GO:0003676; P:GO:0006355	F:nucleic acid binding; P:regulation of transcription, DNA-templated
	XP_036352245.1	LOC105942596	zinc finger protein 300-like	ZNF300	zinc finger protein OZF-like	F:GO:0003676; P:GO:0006355	F:nucleic acid binding; P:regulation of transcription, DNA-templated
	XP_012786619.2	LOC101521925	zinc finger protein 33A-like	ZNF33A	zinc finger protein OZF-like	F:GO:0003676; P:GO:0006355	F:nucleic acid binding; P:regulation of transcription, DNA-templated
	XP_036352148.1	LOC101522528	zinc finger protein 809-like	ZFP809	zinc finger protein OZF-like	F:GO:0003676; P:GO:0006355	F:nucleic acid binding; P:regulation of transcription, DNA-templated
group_15929	XP_012783599.1	LOC101520187	eukaryotic translation initiation factor 1A, X-chromosomal	EIF1AX	eukaryotic translation initiation factor 1A, X-chromosomal-like	F:GO:0003743; P:GO:0006413	F:translation initiation factor activity; P:translational initiation
	XP_012784039.1	LOC101524420	eukaryotic translation initiation factor 1A, X-chromosomal-like	EIF1AX	eukaryotic translation initiation factor 1A, X-chromosomal-like	F:GO:0003743; P:GO:0006413	F:translation initiation factor activity; P:translational initiation
	XP_012786069.1	LOC101520954	eukaryotic translation initiation factor 1A, X-chromosomal-like	EIF1AX	eukaryotic translation initiation factor 1A, X-chromosomal-like	F:GO:0003743; P:GO:0006413	F:translation initiation factor activity; P:translational initiation
group_15938	XP_004586305.1	LOC101522391	olfactory receptor 7A10-like	OR7A10	olfactory receptor 7A10-like	F:GO:0004930; F:GO:0004984; P:GO:0007186; C:GO:0016021	F:G protein-coupled receptor activity; F:olfactory receptor activity; P:G protein-coupled receptor signaling pathway; C:integral component of membrane
	XP_004586307.2	LOC101525036	olfactory receptor 7A10-like	OR7A10	olfactory receptor 7A17-like	F:GO:0004930; F:GO:0004984; P:GO:0007186; C:GO:0016021	F:G protein-coupled receptor activity; F:olfactory receptor activity; P:G protein-coupled receptor signaling pathway; C:integral component of membrane
	XP_004599090.1	LOC101528524	olfactory receptor 7A10-like	OR7A10	olfactory receptor 7A17-like	F:GO:0004930; F:GO:0004984; P:GO:0007186; C:GO:0016021	F:G protein-coupled receptor activity; F:olfactory receptor activity; P:G protein-coupled receptor signaling pathway; C:integral component of membrane
	XP_012786600.1	LOC101524458	olfactory receptor 7A10-like	OR7A10	olfactory receptor 7A17-like	F:GO:0004930; F:GO:0004984; P:GO:0007186; C:GO:0016021	F:G protein-coupled receptor activity; F:olfactory receptor activity; P:G protein-coupled receptor signaling pathway; C:integral component of membrane
group_16282	XP_004590270.2	LOC101535472	DDB1- and CUL4-associated factor 12-like protein 2	DCAF12	DDB1- and CUL4-associated factor 12-like protein 2	F:GO:0005515	F:protein binding
	XP_004596383.1	LOC101522507	DDB1- and CUL4-associated factor 12-like protein 2	DCAF12	DDB1- and CUL4-associated factor 12-like protein 2	F:GO:0005515	F:protein binding
	XP_004599822.1	LOC101527192	DDB1- and CUL4-associated factor 12-like protein 2	DCAF12	DDB1- and CUL4-associated factor 12-like protein 2	F:GO:0005515	F:protein binding
group_16284	XP_004593463.1	LOC101521896	olfactory receptor 7A10-like	OR7A10	olfactory receptor 7A10-like	F:GO:0004930; F:GO:0004984; P:GO:0007186; C:GO:0016021	F:G protein-coupled receptor activity; F:olfactory receptor activity; P:G protein-coupled receptor signaling pathway; C:integral component of membrane
	XP_004599516.3	LOC101535747	olfactory receptor 7A10-like	OR7A10	olfactory receptor 7A10-like	F:GO:0004930; F:GO:0004984; P:GO:0007186; C:GO:0016021	F:G protein-coupled receptor activity; F:olfactory receptor activity; P:G protein-coupled receptor signaling pathway; C:integral component of membrane
	XP_004599858.2	LOC101518363	olfactory receptor 7A10-like	OR7A10	olfactory receptor 7A10-like	F:GO:0004930; F:GO:0004984; P:GO:0007186; C:GO:0016021	F:G protein-coupled receptor activity; F:olfactory receptor activity; P:G protein-coupled receptor signaling pathway; C:integral component of membrane
group_16285	XP_012783210.1	LOC101516511	casein kinase I-like	CSNK1A1	casein kinase I isoform X4	F:GO:0004672; F:GO:0005524; P:GO:0006468	F:protein kinase activity; F:ATP binding; P:protein phosphorylation
	XP_012783814.1	LOC101519787	casein kinase I-like	CSNK1A1	casein kinase I isoform X4	F:GO:0004672; F:GO:0005524; P:GO:0006468	F:protein kinase activity; F:ATP binding; P:protein phosphorylation
	XP_012783819.2	LOC101522229	casein kinase I-like	CSNK1A1	casein kinase I isoform X4	F:GO:0004672; F:GO:0005524; P:GO:0006468	F:protein kinase activity; F:ATP binding; P:protein phosphorylation
Alternate gene code=gene code for similar/same gene in other species (e.g., humans)
BLAST description=gene description for best BLAST hit

## Sheet: Table S6
Table S6. Significantly enriched GO terms for significantly expanded gene families in the American pika genome.
GO ID	p-value	pcorrected	GO description	Gene IDs
GO:0002181	0.013797	0.028457	cytoplasmic translation	XP_036353441.1
GO:0003743	0.00089308	0.0026792	translation initiation factor activity	XP_012786069.1|XP_012783599.1|XP_012784039.1
GO:0003824	0.018938	0.036762	catalytic activity	XP_012782462.2|XP_004585651.3|XP_036349927.1
GO:0004984	0.022984	0.042137	olfactory receptor activity	XP_012786600.1|XP_004593463.1|XP_004599516.3|XP_004586307.2|XP_004586305.1|XP_004599858.2|XP_004599090.1
GO:0006413	0.00025674	0.001059	translational initiation	XP_012786069.1|XP_012783599.1|XP_012784039.1
GO:0006955	9.2159e-15	7.6031e-14	immune response	XP_012786263.1|XP_036349714.1|XP_012786272.1|XP_012786259.1|XP_012786269.1|XP_012786258.1|XP_004598840.1|XP_012786138.2|XP_012786147.2|XP_004598458.2|XP_004598839.1|XP_012786145.1|XP_012786144.1|XP_036349712.1
GO:0007186	3.0944e-18	3.4038e-17	G protein-coupled receptor signaling pathway	XP_036351599.1|XP_004599516.3|XP_012786685.1|XP_012786658.1|XP_004599090.1|XP_036352753.1|XP_036352751.1|XP_036352752.1|XP_004599727.1|XP_004599726.2|XP_004599721.1|XP_004599767.1|XP_004599720.2|XP_004599722.2|XP_004599741.2|XP_004599858.2|XP_036352745.1|XP_012786600.1|XP_012786640.1|XP_004593463.1|XP_004599719.1|XP_004586307.2|XP_004599561.1|XP_012786680.1|XP_004599737.2|XP_004586305.1|XP_036352…
GO:0008284	0.0028217	0.0071627	positive regulation of cell population proliferation	XP_036350560.1|XP_004592504.2|XP_012784457.1
GO:0009058	0.00042817	0.00157	biosynthetic process	XP_012782462.2|XP_004585651.3|XP_036349927.1
GO:0016021	1.0273e-10	6.7804e-10	integral component of membrane	XP_036351599.1|XP_004599516.3|XP_012786685.1|XP_012786658.1|XP_004599090.1|XP_036352753.1|XP_036352751.1|XP_036352752.1|XP_012786138.2|XP_004599727.1|XP_004599726.2|XP_004599721.1|XP_004599767.1|XP_004599720.2|XP_004599722.2|XP_004599741.2|XP_036349714.1|XP_004599858.2|XP_036352745.1|XP_012786600.1|XP_012786640.1|XP_004593463.1|XP_004599719.1|XP_004586307.2|XP_004599561.1|XP_012786680.1|XP_004599…
GO:0016491	6.3256e-05	0.00029821	oxidoreductase activity	XP_004592478.1|XP_004592477.1|XP_004592476.1|XP_004592364.1|XP_012784458.1|XP_004592480.1
GO:0016503	2.6419e-43	8.7181e-42	pheromone receptor activity	XP_036351599.1|XP_012786685.1|XP_012786658.1|XP_036352753.1|XP_036352751.1|XP_036352752.1|XP_004599727.1|XP_004599726.2|XP_004599721.1|XP_004599767.1|XP_004599720.2|XP_004599722.2|XP_004599741.2|XP_036352745.1|XP_012786640.1|XP_004599719.1|XP_004599561.1|XP_012786680.1|XP_004599737.2|XP_036352748.1|XP_004599710.1|XP_036352749.1|XP_036352746.1|XP_012786566.2|XP_036352747.1
GO:0019882	2.8076e-25	4.6325e-24	antigen processing and presentation	XP_012786263.1|XP_036349714.1|XP_012786272.1|XP_012786259.1|XP_012786269.1|XP_012786258.1|XP_004598840.1|XP_012786138.2|XP_012786147.2|XP_004598458.2|XP_004598839.1|XP_012786145.1|XP_012786144.1|XP_036349712.1
GO:0030170	0.0014157	0.0038933	pyridoxal phosphate binding	XP_012782462.2|XP_004585651.3|XP_036349927.1
GO:0043066	0.0033796	0.0079661	negative regulation of apoptotic process	XP_036350560.1|XP_004592504.2|XP_012784457.1
GO:0045596	5.2371e-06	2.8804e-05	negative regulation of cell differentiation	XP_036350560.1|XP_004592504.2|XP_012784457.1
GO:0045892	0.0046866	0.01031	negative regulation of transcription, DNA-templated	XP_036350560.1|XP_004592504.2|XP_012784457.1
GO:0048523	0.00057994	0.0019138	negative regulation of cellular process	XP_036350561.1|XP_004592506.1

## Sheet: Table S7
Table S7. Positively-selected genes (PSGs) in the American pika genome. PSGs were detected from 4,770 single-copy orthologous groups aligned to eight additional, mammalian species. PSGs were detected using a branch-site model as implemented in CodeML (PAML; Yang 2007) as those with a corrected p ≤ 0.01 (log-likelihood ratio rest, Bonferonni correction) and at least one site with BEB ≥ 0.99 (Bayes…
GenBank ID	model A lnL	model Anull lnL	p-value	pcorrected	#Positive Sites	Site IDs
XP_004578461.1	-2325.14	-2342.52	4e-09	1.908e-05	3	112,120,121
XP_004578137.1	-2767.22	-2822.29	0	0	26	93,96,97,98,101,102,107,108,111,112,115,116,118,119,121,122,123,125,128,129,132,136,137,138,142,143
XP_012783281.1	-4342.89	-4391.11	0	0	9	307,315,317,326,335,339,348,350,352
XP_012785113.1	-4730.34	-4750.64	0	0	5	96,102,104,105,116
XP_036353449.1	-3411.4	-3449.06	0	0	14	317,318,329,332,334,336,339,344,345,347,349,353,356,366
XP_004588439.1	-3242.82	-3266.28	0	0	1	3
XP_012783309.1	-6043.85	-6057.2	2.38e-07	0.00113526	1	111
XP_004588435.1	-3381.29	-3407.62	0	0	7	259,268,271,276,285,292,306
XP_004592457.1	-4246.29	-4261.97	2.1e-08	0.00010017	4	242,247,248,394
XP_036350462.1	-3091.92	-3118.96	0	0	7	15,23,30,31,33,34,37
XP_012784424.1	-2149.67	-2170.82	0	0	11	244,247,249,250,252,259,261,263,265,266,267
XP_012784251.1	-2739.99	-2789.15	0	0	18	180,182,183,184,186,187,191,192,196,197,198,202,205,206,208,214,215,217
XP_012784236.1	-2076.16	-2098.39	0	0	4	53,58,65,68
XP_004599001.1	-2752.43	-2769.96	3e-09	1.431e-05	1	1
XP_004599008.1	-2151.32	-2173.7	0	0	6	35,44,53,54,59,60
XP_004584164.1	-4875.79	-4893.23	4e-09	1.908e-05	2	459,462
XP_004583883.1	-8608.41	-8638.6	0	0	7	733,736,738,748,749,752,753
XP_012782036.1	-3043.01	-3097.42	0	0	37	55,57,59,60,61,64,65,66,70,211,214,215,221,229,230,278,280,282,284,293,294,296,298,299,300,302,303,304,305,306,307,308,311,312,313,314,315
XP_004584248.1	-2379.56	-2436.69	0	0	17	180,182,184,185,188,190,193,195,200,201,202,206,211,213,214,216,218
XP_004584268.1	-3327.51	-3345.76	2e-09	9.54e-06	7	136,142,143,146,149,150,152
XP_012783890.1	-4854.15	-4895.08	0	0	10	5,12,15,19,22,24,342,345,346,347
XP_004590516.1	-5373.62	-5387.43	1.47e-07	0.00070119	4	702,705,710,712
XP_004579390.1	-1777.99	-1813.76	0	0	15	110,111,114,115,121,122,123,126,127,128,132,133,139,140,144
XP_012786802.1	-4455.39	-4474.81	0	0	2	143,150
XP_036352381.1	-4113.07	-4137.96	0	0	3	192,195,208
XP_036349629.1	-2529.91	-2542.89	3.49e-07	0.00166473	1	140
XP_012786395.1	-3622.66	-3643.75	0	0	4	156,170,174,175
XP_004579367.1	-5139.11	-5163.38	0	0	5	113,115,118,120,121
XP_036351077.1	-3610.41	-3671.72	0	0	29	132,133,134,137,138,140,142,144,146,148,152,154,156,157,159,161,165,166,167,170,171,176,187,190,193,437,440,442,444
XP_036351078.1	-10849.8	-10861.2	1.816e-06	0.00866232	1	532
XP_004580243.1	-2545.59	-2561.09	2.6e-08	0.00012402	2	67,79
XP_012782175.1	-3641.86	-3688.53	0	0	5	140,145,146,150,151
XP_012783041.1	-3564.01	-3611.81	0	0	21	412,415,419,422,425,427,428,429,431,432,433,439,445,446,447,448,452,453,456,458,459
XP_012785912.1	-4504.97	-4529.89	0	0	16	212,213,218,226,229,230,231,233,234,236,237,238,399,404,406,407
XP_036352007.1	-2937.64	-2950.96	2.44e-07	0.00116388	1	368
XP_004591014.1	-3440.49	-3455.18	5.9e-08	0.00028143	1	330
XP_004591263.1	-6338.76	-6354.86	1.4e-08	6.678e-05	2	443,456
XP_004591267.1	-3735.96	-3765.36	0	0	4	34,40,47,50
XP_004591297.1	-4744.03	-4758.22	9.9e-08	0.00047223	4	549,555,557,561
XP_004580350.1	-5429.99	-5488.03	0	0	10	653,655,656,658,662,663,666,679,682,688
XP_012780874.1	-4139.22	-4186.07	0	0	41	9,11,13,15,16,18,20,21,22,28,30,33,41,42,45,52,55,56,58,60,68,71,75,77,81,83,85,96,108,111,128,130,131,133,136,139,140,143,146,150,154
XP_004580338.1	-2868.24	-2888.37	0	0	7	134,140,143,151,152,154,165
XP_004589596.1	-3381.93	-3394.1	8.08e-07	0.00385416	1	105
XP_004589831.1	-2851.44	-2878.03	0	0	4	7,12,17,20
XP_004589846.1	-7175.43	-7226.19	0	0	14	155,162,167,172,175,178,179,180,182,193,196,197,199,202
XP_004579718.1	-4323.46	-4356.31	0	0	6	7,10,28,31,32,35
XP_004579565.1	-3423.05	-3435.91	3.96e-07	0.00188892	1	98
XP_012784945.1	-9099.1	-9130.09	0	0	2	130,132
XP_036348748.1	-3302.04	-3324.75	0	0	2	6,13
XP_004588034.2	-2780.65	-2798.8	2e-09	9.54e-06	2	305,308
XP_012783275.1	-5592.29	-5604.81	5.59e-07	0.00266643	1	435
XP_004583312.1	-5081.99	-5107.91	0	0	7	482,484,486,487,498,499,504
XP_012783454.1	-4920.85	-4952.61	0	0	11	141,142,144,145,151,159,162,167,177,184,189
XP_004580455.1	-3037.29	-3084.51	0	0	9	3,12,14,16,19,21,22,23,24
XP_036353048.1	-2298.66	-2309.96	1.999e-06	0.00953523	2	279,282
XP_004587514.2	-2352.59	-2384.85	0	0	16	1,165,166,169,170,174,175,176,179,182,184,185,193,194,201,202
XP_004587648.1	-2962.8	-2982.69	0	0	6	251,253,264,266,272,277
XP_012782011.1	-1823.26	-1840.12	6e-09	2.862e-05	10	179,180,183,184,185,188,192,195,198,201
XP_004594353.1	-7277.82	-7311.67	0	0	7	155,159,171,172,173,174,178
XP_004583663.1	-3916.73	-3951.21	0	0	11	3,4,15,17,43,47,48,59,74,77,79
XP_012781875.1	-5444.06	-5466.22	0	0	2	191,200
XP_004588837.1	-7530.26	-7564.3	0	0	6	79,80,86,89,98,99
XP_036352531.1	-2100.67	-2113.56	3.83e-07	0.00182691	4	2,5,7,9
XP_004576777.1	-5266.42	-5286.24	0	0	4	355,360,362,375
XP_036349179.1	-6404.72	-6450.72	0	0	30	1,2,5,6,12,13,16,18,19,20,24,25,31,33,39,40,49,57,60,61,192,486,487,495,499,512,514,516,580,582
XP_004586159.1	-3142.47	-3172.44	0	0	10	2,9,11,15,19,20,22,25,28,29
XP_004586514.1	-2226.41	-2238.3	1.085e-06	0.00517545	1	6
XP_012782882.1	-3177.78	-3192.16	8.2e-08	0.00039114	1	257
XP_004585458.1	-1049.14	-1062.95	1.48e-07	0.00070596	1	112
XP_004585662.1	-5387.83	-5459.11	0	0	18	1,3,6,10,12,20,29,35,37,42,50,51,57,63,66,89,92,94
XP_004585673.1	-4452.33	-4486.13	0	0	8	37,47,48,49,50,55,60,63
XP_004588241.1	-4004.97	-4040.48	0	0	21	1,2,3,7,8,14,15,17,23,26,28,30,37,46,49,52,59,60,63,66,67
XP_004588243.1	-2722.26	-2737.57	3.2e-08	0.00015264	15	229,234,238,241,242,243,244,247,248,273,287,289,295,298,304
XP_012783124.1	-4718.23	-4745.03	0	0	2	337,349
XP_012783140.1	-16660.8	-16685.2	0	0	2	1341,1358
XP_012784883.1	-3306.28	-3328.33	0	0	6	80,82,84,91,93,105
XP_036351997.1	-3820.77	-3836.63	1.8e-08	8.586e-05	1	404
XP_036351996.1	-3436.64	-3470.1	0	0	9	29,32,34,35,39,42,47,50,233
XP_036353554.1	-4790.13	-4805.86	2e-08	9.54e-05	5	4,5,9,20,22
XP_004585194.1	-5146.22	-5192.09	0	0	10	15,16,20,21,26,35,44,49,71,90
XP_036354301.1	-6524.07	-6550.8	0	0	2	1,5
XP_004580854.1	-5241.47	-5265.95	0	0	4	382,383,386,387
XP_004583283.1	-6808.42	-6823.66	3.4e-08	0.00016218	2	954,956
XP_036348375.1	-8271.35	-8322.22	0	0	10	6,15,18,22,33,38,40,44,45,58
XP_004586380.1	-2676.4	-2699.5	0	0	4	142,145,149,165
XP_012782363.1	-4515.13	-4531.37	1.2e-08	5.724e-05	1	464
XP_004590843.1	-1870.33	-1886.35	1.5e-08	7.155e-05	2	81,89
XP_012782607.1	-1713.25	-1750.4	0	0	15	52,53,54,55,61,62,63,65,69,70,71,72,73,74,75
XP_004585846.1	-2725.86	-2741.41	2.4e-08	0.00011448	2	104,108
XP_004580575.1	-2660.78	-2673.43	4.91e-07	0.00234207	1	121
XP_036349915.1	-12700.2	-12730.9	0	0	1	1101
XP_004591466.1	-3593.67	-3610.2	9e-09	4.293e-05	4	194,204,207,215
XP_004591377.1	-2303.86	-2332.91	0	0	9	1,15,16,18,20,21,22,23,159
XP_012781115.1	-6340.16	-6367.83	0	0	2	574,595
XP_004594447.1	-3533.3	-3567.32	0	0	3	546,547,557
XP_004594542.1	-16352	-16387.6	0	0	4	60,65,721,782
XP_012785156.1	-4163.58	-4180.61	5e-09	2.385e-05	4	1,6,13,23
XP_004580294.1	-3584.15	-3611.37	0	0	8	196,199,204,207,209,214,215,216
XP_004581723.1	-5723.67	-5745.66	0	0	4	305,554,567,584
XP_004592605.1	-7437.8	-7488.08	0	0	16	435,439,441,443,453,461,462,463,465,467,470,474,483,484,488,490
XP_004587493.1	-2641.51	-2659.61	2e-09	9.54e-06	9	60,64,68,69,70,73,75,79,81
XP_004596634.1	-2156.78	-2168.91	8.43e-07	0.00402111	4	155,159,161,163
XP_004596636.1	-1885.76	-1916.79	0	0	4	203,209,211,213
XP_004585281.1	-7681.96	-7769.51	0	0	23	2,7,9,19,23,28,34,35,36,43,47,51,66,68,69,71,72,80,82,86,102,106,110
XP_036351594.1	-10175.7	-10216.4	0	0	6	978,981,994,1003,1028,1035
XP_004592211.1	-5320.64	-5335.29	6.2e-08	0.00029574	4	368,499,508,514
XP_036349448.1	-2038.5	-2050.92	6.24e-07	0.00297648	14	161,165,167,169,170,175,176,181,184,185,194,196,198,199
XP_036351197.1	-9397.84	-9420.71	0	0	7	353,357,363,364,374,376,383
XP_004587375.2	-5946.55	-5969.33	0	0	4	214,224,238,244
XP_004588259.2	-3287.09	-3323.48	0	0	8	156,160,170,172,180,181,182,186
XP_036348508.1	-3430.33	-3441.71	1.844e-06	0.00879588	1	21
XP_012781927.1	-2753.09	-2789.02	0	0	8	38,40,43,47,54,59,63,72
XP_004585307.1	-3417.15	-3447.04	0	0	7	118,119,127,134,136,140,143
XP_036352779.1	-1658.92	-1676.67	3e-09	1.431e-05	16	105,107,116,121,123,129,130,135,136,139,142,146,148,149,153,155
XP_036352769.1	-5207.3	-5220.28	3.5e-07	0.0016695	3	498,506,512
XP_004588877.1	-9088.04	-9111.63	0	0	6	8,9,11,14,26,28
XP_004596867.1	-8349.89	-8365.67	1.9e-08	9.063e-05	1	17
XP_036351366.1	-7781.08	-7861.11	0	0	15	32,47,50,66,68,71,76,82,83,93,94,98,99,657,669
XP_036352742.1	-6352.81	-6406.92	0	0	7	9,167,327,328,330,331,335
XP_004584394.1	-2435.82	-2464.69	0	0	6	210,216,222,226,234,236
XP_004599750.2	-1744.78	-1763.76	1e-09	4.77e-06	7	180,191,192,193,194,196,197
XP_004592760.1	-1659.28	-1681.49	0	0	14	167,173,174,176,180,187,188,191,195,196,198,200,202,204
XP_004594371.1	-4332.93	-4367.72	0	0	28	49,51,53,54,58,61,65,70,72,186,189,190,191,192,193,194,202,203,204,205,209,213,215,217,223,224,229,479
XP_012784998.1	-3350.15	-3370.99	0	0	16	83,86,87,90,93,108,110,111,115,120,122,123,124,131,134,135
XP_012782721.1	-1869.42	-1886.22	7e-09	3.339e-05	4	12,16,21,22
XP_004577526.1	-3926.87	-3955.22	0	0	15	8,12,15,17,18,21,24,25,26,29,30,32,33,37,38
XP_012782620.1	-3867.9	-3892.45	0	0	23	3,15,16,25,28,31,32,33,38,40,41,43,50,51,59,61,68,69,74,79,80,89,90
XP_004584956.1	-6584.38	-6617.63	0	0	5	823,828,838,839,843
XP_036351862.1	-8444.39	-8456.3	1.052e-06	0.00501804	2	245,249
XP_004593448.1	-2743.83	-2760.72	6e-09	2.862e-05	5	253,254,264,269,272
XP_004580938.1	-5703.28	-5739.61	0	0	20	11,13,14,19,21,33,42,45,46,50,52,54,55,57,62,70,72,76,78,115
XP_012783753.1	-3519.61	-3556.33	0	0	6	103,105,106,110,111,122
XP_012786501.1	-3483.36	-3510.27	0	0	5	398,401,402,405,407
XP_012781759.2	-3300.26	-3322.89	0	0	3	160,167,171
XP_012786925.1	-21419.4	-21492.7	0	0	12	165,1061,1063,1064,1067,1068,1070,1071,1076,1094,1101,1112
XP_036353114.1	-4610.54	-4649.93	0	0	2	222,232
XP_004582230.1	-2367.01	-2383.07	1.4e-08	6.678e-05	2	1,37
XP_012783034.1	-3114.21	-3138.24	0	0	4	150,151,162,170
XP_036348595.1	-2812.13	-2827.38	3.3e-08	0.00015741	1	207
XP_004577739.1	-4685.29	-4731.71	0	0	12	410,412,416,422,427,429,433,434,438,440,444,445
XP_036353433.1	-3952.75	-3980.62	0	0	13	69,71,75,77,78,79,360,361,365,366,368,370,374
XP_004590274.1	-4352.81	-4416.33	0	0	13	239,245,250,258,264,271,272,273,279,291,292,294,295
XP_036350795.1	-2253.03	-2267.16	1.06e-07	0.00050562	5	1,8,11,28,54
XP_004592491.1	-2253.01	-2269.07	1.4e-08	6.678e-05	2	98,107
XP_036352339.1	-8857.53	-8890.96	0	0	12	86,686,687,819,822,823,826,828,830,831,842,847
XP_004590855.1	-3853.59	-3875.3	0	0	1	6
XP_004577321.1	-3389.79	-3408.45	1e-09	4.77e-06	4	5,45,52,54
XP_012784557.1	-6453.73	-6488.58	0	0	1	7
XP_036353454.1	-3124.03	-3153.42	0	0	6	281,282,283,287,291,297
XP_036349169.1	-14061.3	-14095.5	0	0	6	208,209,211,212,899,915
XP_004584166.1	-2194.05	-2210.2	1.3e-08	6.201e-05	2	164,187
XP_012784356.1	-2373.11	-2385.44	6.8e-07	0.0032436	1	24
XP_004590692.1	-5264.49	-5282.5	2e-09	9.54e-06	2	21,22
XP_004589452.1	-7913.99	-7981.24	0	0	16	28,30,31,35,37,49,55,57,58,79,80,81,85,90,198,604
XP_004579445.1	-5277.85	-5292.5	6.2e-08	0.00029574	1	40
XP_012786809.1	-7121.95	-7145.81	0	0	5	319,339,355,358,364
XP_012785023.1	-6511.8	-6547.25	0	0	9	297,299,303,305,315,319,326,333,337
XP_004589371.1	-8216.7	-8249.75	0	0	2	420,520
XP_036350921.1	-4846.68	-4893.03	0	0	54	401,402,403,405,406,407,413,415,416,418,423,433,444,448,449,450,452,453,454,457,458,460,467,469,470,471,472,474,477,480,481,485,486,487,490,492,495,498,500,507,509,510,512,513,514,517,527,535,539,541,542,546,549,552
XP_012785069.1	-7633.61	-7692.18	0	0	24	26,32,34,36,37,42,45,47,54,55,56,61,62,63,64,68,70,73,99,100,101,104,107,117
XP_036352138.1	-8903.42	-8922.95	0	0	1	417
XP_036352130.1	-3497.22	-3522.92	0	0	4	35,38,44,48
XP_036352102.1	-7636.24	-7659.22	0	0	3	329,333,339
XP_012780878.1	-2411.85	-2437	0	0	7	3,7,9,12,15,16,65
XP_004584816.1	-1271.1	-1297.75	0	0	12	39,42,43,44,47,48,49,52,55,57,58,60
XP_036349404.1	-6537.42	-6561.48	0	0	2	543,549
XP_004578414.1	-4307.64	-4320.87	2.68e-07	0.00127836	1	3
XP_012783204.1	-6142.02	-6163.5	0	0	1	13
XP_012785929.1	-1742.99	-1764.47	0	0	3	34,38,39
XP_012783093.1	-7036.98	-7053.03	1.5e-08	7.155e-05	1	146
XP_004583315.1	-3156.81	-3169.25	6.07e-07	0.00289539	2	305,307
XP_012781963.1	-2352.08	-2370.05	2e-09	9.54e-06	17	6,12,13,14,17,28,29,30,32,36,38,41,48,50,58,60,62
XP_012782020.1	-2572.21	-2588.49	1.2e-08	5.724e-05	5	200,208,215,234,235
XP_012786065.1	-3849.96	-3884.02	0	0	9	57,60,61,62,63,65,67,69,74
XP_004594380.1	-8655.01	-8676.94	0	0	1	431
XP_004583662.1	-7133.71	-7158.45	0	0	2	665,672
XP_004581232.1	-4903.82	-4918.06	9.4e-08	0.00044838	2	593,611
XP_036353116.1	-6893.47	-6924.99	0	0	6	319,327,329,335,345,443
XP_004593890.1	-3166.37	-3198.74	0	0	10	85,92,97,102,104,108,112,116,117,121
XP_036353549.1	-14827.1	-14854.7	0	0	4	1851,1870,1871,1875
XP_012783273.1	-3341.27	-3359.32	2e-09	9.54e-06	2	274,278
XP_036352897.1	-4539.44	-4559.13	0	0	2	21,37
XP_036350805.1	-1806.23	-1836.48	0	0	9	1,2,5,9,13,19,20,30,37
XP_004580988.1	-3801.43	-3818.53	5e-09	2.385e-05	1	63
XP_012786551.1	-11078.4	-11100.2	0	0	5	310,323,328,331,336
XP_004597595.2	-3368.42	-3417.28	0	0	34	1,3,5,10,17,21,23,24,25,28,29,32,33,39,45,46,47,48,49,51,52,56,59,60,61,172,180,181,185,375,376,378,381,388
XP_004599389.1	-6928.67	-6949.6	0	0	4	294,300,302,307
XP_004591392.1	-5145.46	-5169.02	0	0	5	4,12,16,18,20
XP_004581880.1	-3710.09	-3740.12	0	0	11	122,124,127,131,132,134,136,138,140,142,143
XP_004593307.1	-3532.73	-3569.71	0	0	14	37,46,50,51,52,53,54,57,60,61,64,67,69,74
XP_004593283.1	-7733.71	-7758.87	0	0	1	195
XP_012784640.1	-8150.38	-8164.52	1.05e-07	0.00050085	4	138,148,151,174
XP_036350129.1	-2452.31	-2463.59	2.04e-06	0.0097308	1	1
XP_036352229.1	-1229.93	-1243	3.15e-07	0.00150255	5	26,31,33,34,39
XP_012783997.1	-3102.05	-3115.5	2.14e-07	0.00102078	5	1,3,5,6,420
XP_004577776.1	-13076.5	-13104.1	0	0	1	1293

## Sheet: Table S8
Table S8. Functional descriptions and annotated GO terms for 196 PSGs detected in the American pika genome.
GenBank ID	Gene Code	Gene Name	Description/Function	GO Terms	GO Descriptions
XP_004576777.1	ATG16L1	LOW QUALITY PROTEIN: autophagy-related protein 16-1	Exhibits GTPase binding activity and identical protein binding activity. Predicted to be involved in autophagosome assembly and negative stranded viral RNA replication. Predicted to localize to autophagosome membrane and axoneme. Implicated in inflammatory bowel disease 10.	F:GO:0005515	F:protein binding
XP_004577321.1	NOP58	nucleolar protein 58	Exhibits ATPase binding activity; TFIID-class transcription factor complex binding activity; and snoRNA binding activity. Involved in snoRNA localization. Localizes to several cellular components, including nuclear lumen; pre-snoRNP complex; and small nucleolar ribonucleoprotein complex.	F:GO:0005515; C:GO:0005654; C:GO:0005730; C:GO:1990904	F:protein binding; C:nucleoplasm; C:nucleolus; C:ribonucleoprotein complex
XP_004577526.1	CBY2	protein chibby homolog 2	Exhibits identical protein binding activity. Predicted to localize to cytoplasmic vesicle.	C:GO:0031410; F:GO:0042802	C:cytoplasmic vesicle; F:identical protein binding
XP_004577739.1	COG6	conserved oligomeric Golgi complex subunit 6	Involved in glycosylation. Localizes to Golgi transport complex. Implicated in congenital disorder of glycosylation type IIl.	P:GO:0006891; C:GO:0017119	P:intra-Golgi vesicle-mediated transport; C:Golgi transport complex
XP_004577776.1	RNF17	RING finger protein 17	Predicted to have identical protein binding activity and metal ion binding activity. Predicted to be involved in multicellular organism development and spermatid development. Predicted to localize to cytoplasm and nucleus.	C:GO:0005737; P:GO:0007286; F:GO:0042802; F:GO:0046872	C:cytoplasm; P:spermatid development; F:identical protein binding; F:metal ion binding
XP_004578137.1	GABPB1	GA-binding protein subunit beta-1 isoform X1	Exhibits transcription regulatory region sequence-specific DNA binding activity. Involved in positive regulation of transcription by RNA polymerase II. Localizes to cytoplasmic ribonucleoprotein granule and nucleoplasm.	F:GO:0005515	F:protein binding
XP_004578414.1	LIPC	hepatic triacylglycerol lipase	Exhibits phospholipase A1 activity and triglyceride lipase activity. Involved in several processes, including lipid homeostasis; plasma lipoprotein particle remodeling; and triglyceride catabolic process. Localizes to extracellular space. Implicated in several diseases, including Alzheimer's disease; coronary artery disease; familial combined hyperlipidemia; peripheral vascular disease; and type …	F:GO:0004806; F:GO:0005515; P:GO:0006629	F:triglyceride lipase activity; F:protein binding; P:lipid metabolic process
XP_004578461.1	ADAL	adenosine deaminase-like protein	Predicted to have adenosine deaminase activity. Predicted to be involved in adenosine catabolic process and inosine biosynthetic process. Predicted to localize to cytosol.	F:GO:0019239	F:deaminase activity
XP_004579367.1	NFXL1	NF-X1-type zinc finger protein NFXL1	Predicted to have DNA-binding transcription factor activity, RNA polymerase II-specific and RNA polymerase II transcription regulatory region sequence-specific DNA binding activity. Predicted to be involved in regulation of transcription, DNA-templated. Localizes to membrane.	F:GO:0003700; C:GO:0005634; P:GO:0006355; F:GO:0008270	F:DNA-binding transcription factor activity; C:nucleus; P:regulation of transcription, DNA-templated; F:zinc ion binding
XP_004579390.1	TBC1D19	TBC1 domain family member 19	Predicted to have GTPase activator activity. Predicted to be involved in positive regulation of GTPase activity.
XP_004579445.1	HAUS3	HAUS augmin-like complex subunit 3	Involved in centrosome cycle and spindle assembly. Localizes to several cellular components, including intercellular bridge; microtubule cytoskeleton; and nucleoplasm.	P:GO:0051225; C:GO:0070652	P:spindle assembly; C:HAUS complex
XP_004579565.1	DYM	dymeclin isoform X2	Exhibits enzyme binding activity. Involved in Golgi organization and bone development. Localizes to Golgi apparatus. Implicated in Dyggve-Melchior-Clausen disease; Smith-McCort dysplasia; and osteochondrodysplasia.	C:GO:0005794; P:GO:0007030; C:GO:0016020; F:GO:0019899; P:GO:0060348	C:Golgi apparatus; P:Golgi organization; C:membrane; F:enzyme binding; P:bone development
XP_004579718.1	SERPINB2	plasminogen activator inhibitor 2	Predicted to have serine-type endopeptidase inhibitor activity. Predicted to be involved in negative regulation of endopeptidase activity. Predicted to localize to extracellular space.	F:GO:0004867; C:GO:0005615; P:GO:0043066	F:serine-type endopeptidase inhibitor activity; C:extracellular space; P:negative regulation of apoptotic process
XP_004580243.1	ABRAXAS2	BRISC complex subunit Abraxas 2	Exhibits microtubule binding activity and polyubiquitin modification-dependent protein binding activity. Involved in several processes, including mitotic spindle assembly; protein K63-linked deubiquitination; and response to ischemia. Localizes to BRISC complex and cytoplasm. Colocalizes with microtubule minus-end; midbody; and spindle pole centrosome.	C:GO:0005634	C:nucleus
XP_004580294.1	ARMH3	armadillo-like helical domain-containing protein 3	Involved in regulation of Golgi organization. Localizes to Golgi membrane and cytosol.	C:GO:0000139; F:GO:0005515; C:GO:0005829; C:GO:0016021; P:GO:1903358	C:Golgi membrane; F:protein binding; C:cytosol; C:integral component of membrane; P:regulation of Golgi organization
XP_004580338.1	PLEK	pleckstrin	Exhibits phosphatidylinositol-3,4-bisphosphate binding activity; protein homodimerization activity; and protein kinase C binding activity. Involved in several processes, including G protein-coupled receptor signaling pathway; actin cytoskeleton organization; and positive regulation of supramolecular fiber organization. Localizes to cytoplasm and ruffle membrane.	P:GO:0002244; F:GO:0005080; C:GO:0005737; P:GO:0006904; P:GO:0007229; P:GO:0010572; P:GO:0010920; P:GO:0010925; P:GO:0030836; P:GO:0030845; P:GO:0030866; P:GO:0031529; P:GO:0031532; P:GO:0032233; C:GO:0032587; P:GO:0033625; F:GO:0042803; F:GO:0043325; P:GO:0045744; P:GO:0046488; P:GO:0060305; P:GO:0070493; P:GO:0070527; P:GO:0070528; P:GO:0070560	P:hematopoietic progenitor cell differentiation; F:protein kinase C binding; C:cytoplasm; P:vesicle docking involved in exocytosis; P:integrin-mediated signaling pathway; P:positive regulation of platelet activation; P:negative regulation of inositol phosphate biosynthetic process; P:positive regulation of inositol-polyphosphate 5-phosphatase activity; P:positive regulation of actin filament depo…
XP_004580350.1	PNPT1	polyribonucleotide nucleotidyltransferase 1, mitochondrial	Exhibits 3'-5'-exoribonuclease activity; RNA binding activity; and polyribonucleotide nucleotidyltransferase activity. Involved in several processes, including RNA metabolic process; cellular response to interferon-beta; and positive regulation of cellular catabolic process. Localizes to cytosol; mitochondrial degradosome; and mitochondrial intermembrane space. Implicated in autosomal recessive n…	F:GO:0003723; F:GO:0004654; P:GO:0006396; P:GO:0006402	F:RNA binding; F:polyribonucleotide nucleotidyltransferase activity; P:RNA processing; P:mRNA catabolic process
XP_004580455.1	CNR1	cannabinoid receptor 1 isoform X3	Exhibits cannabinoid receptor activity and identical protein binding activity. Involved in adenylate cyclase-modulating G protein-coupled receptor signaling pathway and cannabinoid signaling pathway. Localizes to actin cytoskeleton and plasma membrane. Implicated in obesity; schizophrenia; and type 2 diabetes mellitus.	F:GO:0004949; P:GO:0007186; C:GO:0016021	F:cannabinoid receptor activity; P:G protein-coupled receptor signaling pathway; C:integral component of membrane
XP_004580575.1	BVES	blood vessel epicardial substance	Exhibits structural molecule activity. Involved in epithelial cell-cell adhesion; heart development; and skeletal muscle tissue development. Localizes to several cellular components, including bicellular tight junction; lateral plasma membrane; and sarcolemma. Implicated in autosomal recessive limb-girdle muscular dystrophy type 2X.	C:GO:0016020	C:membrane
XP_004580854.1	INTS8	integrator complex subunit 8	Involved in snRNA processing. Localizes to integrator complex.	P:GO:0034472	P:snRNA 3'-end processing
XP_004580938.1	LOC101524303	glycosylphosphatidylinositol anchor attachment 1 protein	Contributes to GPI anchor binding activity. Involved in protein-containing complex assembly. Localizes to GPI-anchor transamidase complex.	C:GO:0042765	C:GPI-anchor transamidase complex
XP_004580988.1	FKTN	fukutin isoform X1	Predicted to have transferase activity. Involved in negative regulation of JNK cascade; negative regulation of cell population proliferation; and protein O-linked mannosylation. Localizes to Golgi apparatus; endoplasmic reticulum; and nucleus. Implicated in dilated cardiomyopathy (multiple) and muscular dystrophy (multiple). Biomarker of Fukuyama congenital muscular dystrophy and muscular dystrop…	F:GO:0005515; C:GO:0005615; C:GO:0005634; C:GO:0005783; C:GO:0005801; P:GO:0007399; P:GO:0007517; P:GO:0008285; F:GO:0016740; C:GO:0030173; P:GO:0035269; P:GO:0046329; P:GO:0060049	F:protein binding; C:extracellular space; C:nucleus; C:endoplasmic reticulum; C:cis-Golgi network; P:nervous system development; P:muscle organ development; P:negative regulation of cell population proliferation; F:transferase activity; C:integral component of Golgi membrane; P:protein O-linked mannosylation; P:negative regulation of JNK cascade; P:regulation of protein glycosylation
XP_004581232.1	GABBR2	gamma-aminobutyric acid type B receptor subunit 2	Exhibits protein heterodimerization activity. Contributes to G protein-coupled GABA receptor activity. Involved in gamma-aminobutyric acid signaling pathway. Localizes to G protein-coupled receptor heterodimeric complex and GABA receptor complex. Implicated in early infantile epileptic encephalopathy 59 and nicotine dependence.	F:GO:0004965; P:GO:0007186; C:GO:0016021	F:G protein-coupled GABA receptor activity; P:G protein-coupled receptor signaling pathway; C:integral component of membrane
XP_004581723.1	ATG7	ubiquitin-like modifier-activating enzyme ATG7	Exhibits protein homodimerization activity and transcription factor binding activity. Involved in several processes, including cellular response to hyperoxia; modulation by symbiont of host autophagy; and positive regulation of protein metabolic process. Localizes to cytoplasm.	C:GO:0005737; P:GO:0006914; F:GO:0008641	C:cytoplasm; P:autophagy; F:ubiquitin-like modifier activating enzyme activity
XP_004581880.1	MPPE1	metallophosphoesterase 1	Predicted to have GPI anchor binding activity; GPI-mannose ethanolamine phosphate phosphodiesterase activity; and manganese ion binding activity. Involved in GPI anchor biosynthetic process. Localizes to Golgi apparatus and nucleoplasm.	P:GO:0006506	P:GPI anchor biosynthetic process
XP_004582230.1	ALG14	UDP-N-acetylglucosamine transferase subunit ALG14 homolog	Predicted to be involved in dolichol-linked oligosaccharide biosynthetic process. Predicted to localize to UDP-N-acetylglucosamine transferase complex. Implicated in congenital myasthenic syndrome 15.	P:GO:0006488	P:dolichol-linked oligosaccharide biosynthetic process
XP_004583283.1	XPOT	exportin-T	Exhibits tRNA binding activity. Involved in tRNA export from nucleus. Localizes to cytosol and nucleoplasm. Colocalizes with nuclear pore.	F:GO:0000049; F:GO:0031267; P:GO:0071528	F:tRNA binding; F:small GTPase binding; P:tRNA re-export from nucleus
XP_004583312.1	TMTC2	protein O-mannosyl-transferase TMTC2	Exhibits mannosyltransferase activity. Involved in calcium ion homeostasis and protein O-linked mannosylation. Localizes to endoplasmic reticulum and endoplasmic reticulum membrane.	F:GO:0005515	F:protein binding
XP_004583315.1	KERA	keratocan	Predicted to be involved in keratan sulfate biosynthetic process and keratan sulfate catabolic process. Predicted to localize to extracellular space. Implicated in arcus senilis; cornea plana; and corneal dystrophy. Biomarker of keratoconus.	F:GO:0005515	F:protein binding
XP_004583662.1	CFAP70	LOW QUALITY PROTEIN: cilia- and flagella-associated protein 70	Predicted to be involved in cilium assembly and cilium movement. Localizes to ciliary basal body; outer dynein arm; and sperm flagellum. Implicated in spermatogenic failure 41.	F:GO:0005515	F:protein binding
XP_004583663.1	ANXA7	annexin A7	Exhibits calcium-dependent protein binding activity and integrin binding activity. Involved in autophagy; epithelial cell differentiation; and negative regulation of gene expression. Localizes to endoplasmic reticulum membrane and nucleus. Colocalizes with chromaffin granule membrane. Biomarker of breast cancer; colon adenocarcinoma; non-Hodgkin lymphoma; reproductive organ cancer (multiple); and…	F:GO:0005509; F:GO:0005544	F:calcium ion binding; F:calcium-dependent phospholipid binding
XP_004583883.1	PHKB	phosphorylase b kinase regulatory subunit beta isoform X1	Predicted to have calmodulin binding activity and catalytic activity. Predicted to be involved in glycogen catabolic process. Predicted to localize to phosphorylase kinase complex. Implicated in glycogen storage disease IXb.	F:GO:0003824; F:GO:0005516; P:GO:0005977	F:catalytic activity; F:calmodulin binding; P:glycogen metabolic process
XP_004584164.1	MYLK3	myosin light chain kinase 3	Predicted to have calmodulin-dependent protein kinase activity and myosin light chain kinase activity. Involved in cellular response to interleukin-1 and regulation of vascular permeability involved in acute inflammatory response. Predicted to colocalize with actin cytoskeleton.	F:GO:0004672; F:GO:0005524; P:GO:0006468	F:protein kinase activity; F:ATP binding; P:protein phosphorylation
XP_004584166.1	DNAJA2	dnaJ homolog subfamily A member 2	Exhibits ATPase activator activity; chaperone binding activity; and unfolded protein binding activity. Involved in protein refolding. Localizes to cytosol.	P:GO:0006457; F:GO:0031072; F:GO:0051082	P:protein folding; F:heat shock protein binding; F:unfolded protein binding
XP_004584248.1	ST3GAL2	CMP-N-acetylneuraminate-beta-galactosamide-alpha-2,3-sialyltransferase 2	Exhibits beta-galactoside (CMP) alpha-2,3-sialyltransferase activity and monosialoganglioside sialyltransferase activity. Involved in several processes, including cellular protein modification process; glycolipid biosynthetic process; and lipid glycosylation. Predicted to localize to Golgi membrane.	P:GO:0006486; F:GO:0008373	P:protein glycosylation; F:sialyltransferase activity
XP_004584268.1	LOC101526152	C-Maf-inducing protein	Predicted to be involved in in utero embryonic development. Localizes to cytosol and nucleoplasm.	F:GO:0005515; C:GO:0005654; C:GO:0005829	F:protein binding; C:nucleoplasm; C:cytosol
XP_004584394.1	ATXN3	ataxin-3 isoform X6	Exhibits enzyme binding activity; identical protein binding activity; and ubiquitinyl hydrolase activity. Involved in several processes, including cytoskeleton organization; positive regulation of ERAD pathway; and proteolysis. Localizes to cytosol; nuclear lumen; and plasma membrane. Colocalizes with endoplasmic reticulum membrane. Implicated in Machado-Joseph disease. Biomarker of Machado-Josep…	F:GO:0004843; P:GO:0016579	F:thiol-dependent deubiquitinase; P:protein deubiquitination
XP_004584816.1	PSMA6	proteasome subunit alpha type-6	Exhibits NF-kappaB binding activity and RNA binding activity. Involved in positive regulation of NF-kappaB transcription factor activity and proteolysis involved in cellular protein catabolic process. Localizes to nucleoplasm; polysome; and proteasome core complex, alpha-subunit complex. Implicated in myocardial infarction.	F:GO:0004298; P:GO:0006511; C:GO:0019773	F:threonine-type endopeptidase activity; P:ubiquitin-dependent protein catabolic process; C:proteasome core complex, alpha-subunit complex
XP_004584956.1	SUPT16H	FACT complex subunit SPT16	Exhibits RNA binding activity. Predicted to be involved in DNA replication-independent nucleosome organization; positive regulation of transcription elongation from RNA polymerase II promoter; and transcription elongation from RNA polymerase II promoter. Localizes to nucleoplasm.	C:GO:0035101	C:FACT complex
XP_004585194.1	TREH	trehalase isoform X2	Exhibits alpha,alpha-trehalase activity. Involved in trehalose catabolic process. Localizes to extracellular exosome.	F:GO:0004555; P:GO:0005991	F:alpha,alpha-trehalase activity; P:trehalose metabolic process
XP_004585281.1	TTC12	tetratricopeptide repeat protein 12	Localizes to centrosome. Implicated in primary ciliary dyskinesia 45.	F:GO:0005515; C:GO:0005737; C:GO:0005813; P:GO:0007288; P:GO:0070286	F:protein binding; C:cytoplasm; C:centrosome; P:sperm axoneme assembly; P:axonemal dynein complex assembly
XP_004585307.1	GPR83	probable G-protein coupled receptor 83	Predicted to have G protein-coupled receptor activity. Predicted to be involved in G protein-coupled receptor signaling pathway. Localizes to cilium.	F:GO:0004930; P:GO:0007186; C:GO:0016021	F:G protein-coupled receptor activity; P:G protein-coupled receptor signaling pathway; C:integral component of membrane
XP_004585458.1	PRR5L	proline-rich protein 5-like isoform X2	Exhibits ubiquitin protein ligase binding activity. Involved in several processes, including TORC2 signaling; positive regulation of mRNA catabolic process; and regulation of fibroblast migration. Localizes to TORC2 complex.	P:GO:0001933; P:GO:0001934; P:GO:0009968; P:GO:0010762; P:GO:0014068; F:GO:0031625; C:GO:0031932; P:GO:0034599; P:GO:0038203; P:GO:0061014; P:GO:0090316	P:negative regulation of protein phosphorylation; P:positive regulation of protein phosphorylation; P:negative regulation of signal transduction; P:regulation of fibroblast migration; P:positive regulation of phosphatidylinositol 3-kinase signaling; F:ubiquitin protein ligase binding; C:TORC2 complex; P:cellular response to oxidative stress; P:TORC2 signaling; P:positive regulation of mRNA catabo…
XP_004585662.1	CAPRIN1	caprin-1	Exhibits RNA binding activity. Predicted to be involved in negative regulation of translation and positive regulation of dendritic spine morphogenesis. Localizes to cell leading edge and cytosol.	C:GO:0000932; F:GO:0003723; C:GO:0005829; C:GO:0010494; P:GO:0017148; C:GO:0030027; C:GO:0030425; P:GO:0061003; C:GO:0098794; C:GO:0098978	C:P-body; F:RNA binding; C:cytosol; C:cytoplasmic stress granule; P:negative regulation of translation; C:lamellipodium; C:dendrite; P:positive regulation of dendritic spine morphogenesis; C:postsynapse; C:glutamatergic synapse
XP_004585673.1	KIF18A	LOW QUALITY PROTEIN: kinesin-like protein KIF18A	Exhibits ATPase activity and cytoskeletal protein binding activity. Involved in microtubule depolymerization and mitotic metaphase plate congression. Localizes to several cellular components, including caveola; kinetochore microtubule; and ruffle. Biomarker of colorectal cancer and stomach cancer.	F:GO:0003777; F:GO:0005524; P:GO:0007018; F:GO:0008017	F:microtubule motor activity; F:ATP binding; P:microtubule-based movement; F:microtubule binding
XP_004585846.1	NDRG3	protein NDRG3	Predicted to be involved in signal transduction. Localizes to cytoplasm.	C:GO:0000444; C:GO:0005737; P:GO:0007059; P:GO:0007165; P:GO:0051301	C:MIS12/MIND type complex; C:cytoplasm; P:chromosome segregation; P:signal transduction; P:cell division
XP_004586159.1	RAE1	mRNA export factor	Exhibits RNA binding activity. Involved in regulation of mitotic spindle organization. Localizes to mitotic spindle pole and nuclear pore.	F:GO:0005515; P:GO:0006406	F:protein binding; P:mRNA export from nucleus
XP_004586380.1	LOC101527142	corticotropin-releasing factor-binding protein	Exhibits corticotropin-releasing hormone binding activity. Involved in several processes, including behavioral response to ethanol; cellular response to hormone stimulus; and negative regulation of cell communication. Localizes to extracellular space and secretory granule. Implicated in mental depression.	F:GO:0051424	F:corticotropin-releasing hormone binding
XP_004586514.1	LRRTM2	leucine-rich repeat transmembrane neuronal protein 2 isoform X2	Predicted to have neurexin family protein binding activity. Predicted to be involved in several processes, including long-term synaptic potentiation; negative regulation of receptor internalization; and regulation of synapse assembly. Localizes to GABA-ergic synapse and integral component of postsynaptic specialization membrane.	F:GO:0005515	F:protein binding
XP_004587375.2	ARHGAP18	rho GTPase-activating protein 18	Exhibits GTPase activator activity. Involved in several processes, including regulation of actin filament polymerization; regulation of small GTPase mediated signal transduction; and small GTPase mediated signal transduction. Localizes to several cellular components, including cytoplasmic microtubule; nuclear speck; and ruffle. Implicated in schizophrenia.	P:GO:0007165	P:signal transduction
XP_004587493.1	LOC101534555	LOW QUALITY PROTEIN: gamma-aminobutyric acid receptor subunit pi	Predicted to contribute to GABA-A receptor activity and chloride channel activity. Predicted to be involved in several processes, including chemical synaptic transmission; chloride transmembrane transport; and regulation of membrane potential. Predicted to localize to several cellular components, including GABA-A receptor complex; integral component of plasma membrane; and neuron projection.	F:GO:0004890; F:GO:0005230; C:GO:0016021; P:GO:0034220	F:GABA-A receptor activity; F:extracellular ligand-gated ion channel activity; C:integral component of membrane; P:ion transmembrane transport
XP_004587514.2	MAT2B	LOW QUALITY PROTEIN: methionine adenosyltransferase 2 subunit beta	Exhibits enzyme binding activity and methionine adenosyltransferase regulator activity. Involved in S-adenosylmethionine biosynthetic process. Localizes to methionine adenosyltransferase complex and nucleus.	C:GO:0005634; C:GO:0005829; P:GO:0006556; P:GO:0006730; F:GO:0016740; F:GO:0019899; P:GO:0032259; C:GO:0048269; F:GO:0048270; P:GO:0050790	C:nucleus; C:cytosol; P:S-adenosylmethionine biosynthetic process; P:one-carbon metabolic process; F:transferase activity; F:enzyme binding; P:methylation; C:methionine adenosyltransferase complex; F:methionine adenosyltransferase regulator activity; P:regulation of catalytic activity
XP_004587648.1	THG1L	probable tRNA(His) guanylyltransferase	Exhibits several functions, including magnesium ion binding activity; purine ribonucleoside triphosphate binding activity; and tRNA guanylyltransferase activity. Involved in protein homotetramerization and tRNA processing. Localizes to mitochondrion and transferase complex. Implicated in autosomal recessive cerebellar ataxia.	F:GO:0000287; P:GO:0006400; F:GO:0008193	F:magnesium ion binding; P:tRNA modification; F:tRNA guanylyltransferase activity
XP_004588034.2	OTC	ornithine carbamoyltransferase, mitochondrial, partial	Exhibits ornithine carbamoyltransferase activity. Involved in alpha-amino acid metabolic process; ammonium homeostasis; and urea cycle. Localizes to mitochondrion. Implicated in ornithine carbamoyltransferase deficiency.	P:GO:0006520; F:GO:0016597; F:GO:0016743	P:cellular amino acid metabolic process; F:amino acid binding; F:carboxyl- or carbamoyltransferase activity
XP_004588241.1	GAB1	GRB2-associated-binding protein 1	Involved in several processes, including actin cytoskeleton reorganization; cellular response to vascular endothelial growth factor stimulus; and positive regulation of angiogenesis. Localizes to cell-cell junction. Implicated in autosomal recessive nonsyndromic deafness 26.	C:GO:0005911; P:GO:0031532; P:GO:0038084; P:GO:0045766; P:GO:0090668	C:cell-cell junction; P:actin cytoskeleton reorganization; P:vascular endothelial growth factor signaling pathway; P:positive regulation of angiogenesis; P:endothelial cell chemotaxis to vascular endothelial growth factor
XP_004588243.1	ZNF330	zinc finger protein 330	Predicted to have zinc ion binding activity. Localizes to chromosome, centromeric region; midbody; and nucleolus.	C:GO:0005634; F:GO:0008270	C:nucleus; F:zinc ion binding
XP_004588259.2	ABHD18	protein ABHD18	Predicted to localize to extracellular region.
XP_004588435.1	EFHB	EF-hand domain-containing family member B	Exhibits calcium ion sensor activity. Involved in negative regulation of protein binding activity; regulation of calcineurin-NFAT signaling cascade; and regulation of store-operated calcium entry. Predicted to localize to cytoplasm.	F:GO:0005509	F:calcium ion binding
XP_004588439.1	OXNAD1	oxidoreductase NAD-binding domain-containing protein 1	Predicted to have oxidoreductase activity. Predicted to be involved in oxidation-reduction process.	F:GO:0016491; P:GO:0055114	F:oxidoreductase activity; P:obsolete oxidation-reduction process
XP_004588837.1	NRDC	nardilysin	Predicted to have peptidase activity. Involved in positive regulation of membrane protein ectodomain proteolysis and regulation of endopeptidase activity. Localizes to mitochondrion.	F:GO:0003824; F:GO:0046872	F:catalytic activity; F:metal ion binding
XP_004588877.1	CACHD1	VWFA and cache domain-containing protein 1	Predicted to have voltage-gated calcium channel activity. Predicted to be involved in calcium ion transmembrane transport. Predicted to localize to voltage-gated calcium channel complex.	P:GO:0006816; C:GO:0016021	P:calcium ion transport; C:integral component of membrane
XP_004589371.1	LOC101532543	LOW QUALITY PROTEIN: P-selectin	Exhibits several functions, including anion binding activity; fucose binding activity; and lipopolysaccharide binding activity. Involved in several processes, including calcium-dependent cell-cell adhesion via plasma membrane cell adhesion molecules; calcium-mediated signaling using intracellular calcium source; and leukocyte tethering or rolling. Localizes to several cellular components, includi…	P:GO:0007155; C:GO:0016020	P:cell adhesion; C:membrane
XP_004589452.1	RAB3GAP1	LOW QUALITY PROTEIN: rab3 GTPase-activating protein catalytic subunit	Exhibits GTPase activator activity and Rab GTPase binding activity. Contributes to Rab guanyl-nucleotide exchange factor activity. Involved in several processes, including establishment of protein localization to endoplasmic reticulum membrane; face morphogenesis; and positive regulation of organelle organization. Localizes to several cellular components, including Golgi apparatus; endoplasmic re…	F:GO:0005096	F:GTPase activator activity
XP_004589596.1	TST	thiosulfate sulfurtransferase	Exhibits 5S rRNA binding activity. Involved in epithelial cell differentiation and rRNA import into mitochondrion. Localizes to mitochondrion.	F:GO:0004792	F:thiosulfate sulfurtransferase activity
XP_004589831.1	RTCB	RNA-splicing ligase RtcB homolog	Exhibits RNA ligase (ATP) activity and vinculin binding activity. Involved in tRNA splicing, via endonucleolytic cleavage and ligation. Localizes to several cellular components, including endoplasmic reticulum membrane; nucleus; and tRNA-splicing ligase complex.	F:GO:0003972; P:GO:0006388; C:GO:0072669	F:RNA ligase (ATP) activity; P:tRNA splicing, via endonucleolytic cleavage and ligation; C:tRNA-splicing ligase complex
XP_004589846.1	GAS2L3	GAS2-like protein 3	Exhibits actin binding activity and microtubule binding activity. Involved in actin cytoskeleton organization and microtubule cytoskeleton organization. Localizes to actin cytoskeleton and microtubule cytoskeleton.	P:GO:0000226; F:GO:0003779; C:GO:0005856; F:GO:0008017; P:GO:0030036	P:microtubule cytoskeleton organization; F:actin binding; C:cytoskeleton; F:microtubule binding; P:actin cytoskeleton organization
XP_004590274.1	SYTL4	synaptotagmin-like protein 4	Predicted to have neurexin family protein binding activity and phospholipid binding activity. Involved in several processes, including plasma membrane repair; positive regulation of secretion by cell; and regulation of plasma membrane repair. Localizes to endosome.	P:GO:0006886; P:GO:0006887; F:GO:0031267	P:intracellular protein transport; P:exocytosis; F:small GTPase binding
XP_004590516.1	VPS52	vacuolar protein sorting-associated protein 52 homolog	Exhibits syntaxin binding activity. Involved in endocytic recycling and lysosomal transport. Localizes to cytoplasmic vesicle; membrane; and perinuclear region of cytoplasm.	C:GO:0000938; C:GO:0005829; P:GO:0006896; P:GO:0007041; C:GO:0010008; P:GO:0010668; P:GO:0015031; F:GO:0019905; P:GO:0032456; C:GO:0032588; P:GO:0042147; C:GO:0048471; P:GO:0048611; C:GO:1990745	C:GARP complex; C:cytosol; P:Golgi to vacuole transport; P:lysosomal transport; C:endosome membrane; P:ectodermal cell differentiation; P:protein transport; F:syntaxin binding; P:endocytic recycling; C:trans-Golgi network membrane; P:retrograde transport, endosome to Golgi; C:perinuclear region of cytoplasm; P:embryonic ectodermal digestive tract development; C:EARP complex
XP_004590692.1	DMP1	dentin matrix acidic phosphoprotein 1	Predicted to have calcium ion binding activity and integrin binding activity. Predicted to be involved in extracellular matrix organization and post-translational protein modification. Predicted to localize to endoplasmic reticulum lumen and extracellular region.	P:GO:0001503; P:GO:0030198	P:ossification; P:extracellular matrix organization
XP_004590843.1	MRPL19	39S ribosomal protein L19, mitochondrial	Predicted to be a structural constituent of ribosome. Predicted to be involved in mitochondrial translational elongation and mitochondrial translational termination. Localizes to mitochondrial large ribosomal subunit and nuclear membrane.	F:GO:0003735; C:GO:0005840; P:GO:0006412	F:structural constituent of ribosome; C:ribosome; P:translation
XP_004590855.1	ELMOD3	ELMO domain-containing protein 3	Predicted to have GTPase activator activity. Predicted to be involved in positive regulation of GTPase activity. Predicted to localize to plasma membrane. Implicated in autosomal recessive nonsyndromic deafness 88.	F:GO:0005096	F:GTPase activator activity
XP_004591014.1	RNFT1	LOW QUALITY PROTEIN: E3 ubiquitin-protein ligase RNFT1	Exhibits ubiquitin binding activity and ubiquitin protein ligase activity. Involved in positive regulation of ERAD pathway and protein autoubiquitination. Localizes to endoplasmic reticulum.	C:GO:0005783; C:GO:0016021; F:GO:0043130; F:GO:0046872; P:GO:0051865; F:GO:0061630; P:GO:1904294	C:endoplasmic reticulum; C:integral component of membrane; F:ubiquitin binding; F:metal ion binding; P:protein autoubiquitination; F:ubiquitin protein ligase activity; P:positive regulation of ERAD pathway
XP_004591263.1	COIL	coilin	Exhibits identical protein binding activity and protein C-terminus binding activity. Predicted to be involved in spliceosomal snRNP assembly. Localizes to Cajal body and fibrillar center.	P:GO:0000387; C:GO:0001650; F:GO:0008022; C:GO:0015030; F:GO:0030619; F:GO:0030620; F:GO:0042802	P:spliceosomal snRNP assembly; C:fibrillar center; F:protein C-terminus binding; C:Cajal body; F:U1 snRNA binding; F:U2 snRNA binding; F:identical protein binding
XP_004591267.1	UTP18	U3 small nucleolar RNA-associated protein 18 homolog	Exhibits RNA binding activity. Predicted to be involved in rRNA processing. Localizes to nuclear membrane; nucleolus; and nucleoplasm.	F:GO:0005515	F:protein binding
XP_004591297.1	NR1D1	nuclear receptor subfamily 1 group D member 1	Exhibits several functions, including DNA-binding transcription repressor activity, RNA polymerase II-specific; heme binding activity; and transcription corepressor binding activity. Involved in several processes, including cellular response to lipopolysaccharide; negative regulation of macromolecule biosynthetic process; and negative regulation of toll-like receptor 4 signaling pathway. Localize…	F:GO:0003700; F:GO:0003707; P:GO:0006355; F:GO:0008270; C:GO:0042025; F:GO:0043565	F:DNA-binding transcription factor activity; F:steroid hormone receptor activity; P:regulation of transcription, DNA-templated; F:zinc ion binding; C:host cell nucleus; F:sequence-specific DNA binding
XP_004591377.1	RFC4	replication factor C subunit 4	Contributes to DNA clamp loader activity and single-stranded DNA helicase activity. Involved in positive regulation of DNA-directed DNA polymerase activity. Localizes to chromosome and nucleoplasm.	F:GO:0003677; P:GO:0006260	F:DNA binding; P:DNA replication
XP_004591392.1	PHC3	LOW QUALITY PROTEIN: polyhomeotic-like protein 3	Predicted to have chromatin binding activity and histone binding activity. Predicted to be involved in negative regulation of transcription, DNA-templated. Localizes to PRC1 complex and nucleoplasm.	F:GO:0005515; C:GO:0005634; F:GO:0008270	F:protein binding; C:nucleus; F:zinc ion binding
XP_004591466.1	TMEM144	LOW QUALITY PROTEIN: transmembrane protein 144	Predicted to have carbohydrate transmembrane transporter activity. Predicted to be involved in carbohydrate transmembrane transport. Predicted to localize to integral component of membrane.	F:GO:0015144; C:GO:0016021; P:GO:0034219	F:carbohydrate transmembrane transporter activity; C:integral component of membrane; P:carbohydrate transmembrane transport
XP_004592211.1	DGCR8	microprocessor complex subunit DGCR8	Exhibits RNA binding activity; heme binding activity; and protein homodimerization activity. Contributes to ribonuclease III activity. Involved in primary miRNA processing. Localizes to cytoplasm and microprocessor complex.	F:GO:0003723; F:GO:0020037; P:GO:0031053; F:GO:0042802; C:GO:0070877	F:RNA binding; F:heme binding; P:primary miRNA processing; F:identical protein binding; C:microprocessor complex
XP_004592457.1	USP48	ubiquitin carboxyl-terminal hydrolase 48	Predicted to have cysteine-type endopeptidase activity and thiol-dependent ubiquitin-specific protease activity. Predicted to be involved in protein deubiquitination. Localizes to cytosol; mitochondrion; and nucleoplasm.	F:GO:0004843; F:GO:0005515; P:GO:0016579	F:thiol-dependent deubiquitinase; F:protein binding; P:protein deubiquitination
XP_004592491.1	FAM131C	protein FAM131C	unknown
XP_004592605.1	AASS	alpha-aminoadipic semialdehyde synthase, mitochondrial	Predicted to have saccharopine dehydrogenase activity. Predicted to be involved in L-lysine catabolic process and lysine biosynthetic process via aminoadipic acid. Localizes to mitochondrion. Implicated in hyperlysinemia.	F:GO:0016491; P:GO:0055114	F:oxidoreductase activity; P:obsolete oxidation-reduction process
XP_004592760.1	NRG1	pro-neuregulin-1, membrane-bound isoform isoform X9	Exhibits molecular function regulator and signaling receptor binding activity. Involved in several processes, including ERBB signaling pathway; heart development; and positive regulation of protein phosphorylation. Localizes to several cellular components, including apical plasma membrane; glutamatergic synapse; and integral component of synaptic membrane. Implicated in Charcot-Marie-Tooth diseas…	F:GO:0005102; P:GO:0007399	F:signaling receptor binding; P:nervous system development
XP_004593283.1	LOC101530310	target of Nesh-SH3 isoform X2	Predicted to have collagen binding activity and heparin binding activity. Predicted to be involved in extracellular matrix organization and positive regulation of cell-substrate adhesion. Localizes to collagen-containing extracellular matrix and extracellular space.	F:GO:0005515	F:protein binding
XP_004593307.1	ZPLD1	zona pellucida-like domain-containing protein 1	Predicted to have extracellular matrix structural constituent. Predicted to localize to cell surface and extracellular space.	F:GO:0005201; C:GO:0005615; C:GO:0009986; C:GO:0016021	F:extracellular matrix structural constituent; C:extracellular space; C:cell surface; C:integral component of membrane
XP_004593448.1	TRMT6	tRNA (adenine(58)-N(1))-methyltransferase non-catalytic subunit TRM6	Exhibits RNA binding activity. Predicted to contribute to tRNA (adenine-N1-)-methyltransferase activity. Involved in mRNA methylation. Predicted to localize to nucleus and tRNA (m1A) methyltransferase complex.	P:GO:0030488; C:GO:0031515	P:tRNA methylation; C:tRNA (m1A) methyltransferase complex
XP_004593890.1	NUCB2	nucleobindin-2	Predicted to have G-protein alpha-subunit binding activity; calcium ion binding activity; and guanyl-nucleotide exchange factor activity. Predicted to be involved in small GTPase mediated signal transduction. Localizes to endoplasmic reticulum-Golgi intermediate compartment. Biomarker of type 2 diabetes mellitus.	F:GO:0005509; P:GO:0032099	F:calcium ion binding; P:negative regulation of appetite
XP_004594353.1	NFKB1	LOW QUALITY PROTEIN: nuclear factor NF-kappa-B p105 subunit	Exhibits several functions, including DNA-binding transcription factor activity, RNA polymerase II-specific; RNA polymerase II transcription coactivator binding activity; and actinin binding activity. Involved in several processes, including cellular response to cytokine stimulus; cellular response to mechanical stimulus; and regulation of cellular biosynthetic process. Localizes to cytosol; mito…	F:GO:0003677; F:GO:0003700; F:GO:0005515; C:GO:0005634; C:GO:0005737; P:GO:0006357; P:GO:0007165; C:GO:0042025	F:DNA binding; F:DNA-binding transcription factor activity; F:protein binding; C:nucleus; C:cytoplasm; P:regulation of transcription by RNA polymerase II; P:signal transduction; C:host cell nucleus
XP_004594371.1	TBCK	LOW QUALITY PROTEIN: TBC domain-containing protein kinase-like protein	Predicted to have GTPase activator activity and Rab GTPase binding activity. Involved in actin cytoskeleton organization; cell population proliferation; and regulation of TOR signaling. Localizes to cytoplasm; midbody; and mitotic spindle.	F:GO:0004672; F:GO:0005524; P:GO:0006468	F:protein kinase activity; F:ATP binding; P:protein phosphorylation
XP_004594380.1	LOC101519215	microsomal triglyceride transfer protein large subunit	Exhibits ceramide 1-phosphate transfer activity; protein heterodimerization activity; and triglyceride transfer activity. Involved in lipid transport; plasma lipoprotein particle assembly; and protein secretion. Localizes to endoplasmic reticulum and receptor complex. Implicated in several diseases, including abdominal obesity-metabolic syndrome 1; abetalipoproteinemia; familial hypercholesterole…	F:GO:0005548; P:GO:0006869	F:phospholipid transporter activity; P:lipid transport
XP_004594447.1	CNOT4	CCR4-NOT transcription complex subunit 4 isoform X5	Exhibits ubiquitin-protein transferase activity. Involved in protein autoubiquitination; regulation of megakaryocyte differentiation; and ubiquitin-dependent protein catabolic process. Colocalizes with CCR4-NOT complex.	F:GO:0003676; F:GO:0004842; C:GO:0030014; F:GO:0046872	F:nucleic acid binding; F:ubiquitin-protein transferase activity; C:CCR4-NOT complex; F:metal ion binding
XP_004594542.1	NUP205	nuclear pore complex protein Nup205	A structural constituent of nuclear pore. Involved in nuclear pore complex assembly. Localizes to nuclear membrane; nuclear periphery; and nuclear pore. Implicated in nephrotic syndrome type 13.	C:GO:0005643	C:nuclear pore
XP_004596634.1	POU1F1	pituitary-specific positive transcription factor 1	Exhibits DNA-binding transcription factor activity, RNA polymerase II-specific; sequence-specific double-stranded DNA binding activity; and transcription factor binding activity. Involved in positive regulation of transcription by RNA polymerase II. Localizes to nucleus. Implicated in panhypopituitarism and pituitary gland disease.	P:GO:0006355; F:GO:0043565	P:regulation of transcription, DNA-templated; F:sequence-specific DNA binding
XP_004596636.1	VGLL3	transcription cofactor vestigial-like protein 3	Predicted to have protein C-terminus binding activity. Predicted to be involved in regulation of transcription by RNA polymerase II. Predicted to localize to nucleus.	C:GO:0005634; P:GO:0006355	C:nucleus; P:regulation of transcription, DNA-templated
XP_004596867.1	TELO2	LOW QUALITY PROTEIN: telomere length regulation protein TEL2 homolog	Exhibits Hsp90 protein binding activity and protein kinase binding activity. Involved in positive regulation of TOR signaling; positive regulation of protein serine/threonine kinase activity; and protein stabilization. Localizes to several cellular components, including TORC1 complex; TORC2 complex; and nuclear lumen.	C:GO:0000781; C:GO:0005829; P:GO:0007004; C:GO:0016020; C:GO:0016604; F:GO:0019901; C:GO:0031931; C:GO:0031932; C:GO:0034399; F:GO:0042162; F:GO:0044877; P:GO:0050821; F:GO:0051879; F:GO:0060090; C:GO:0070209; P:GO:0071902; P:GO:1904263; P:GO:1904515	C:chromosome, telomeric region; C:cytosol; P:telomere maintenance via telomerase; C:membrane; C:nuclear body; F:protein kinase binding; C:TORC1 complex; C:TORC2 complex; C:nuclear periphery; F:telomeric DNA binding; F:protein-containing complex binding; P:protein stabilization; F:Hsp90 protein binding; F:molecular adaptor activity; C:ASTRA complex; P:positive regulation of protein serine/threonin…
XP_004597595.2	MSH4	mutS protein homolog 4	Predicted to have DNA-dependent ATPase activity. Predicted to be involved in meiotic mismatch repair and resolution of meiotic recombination intermediates. Predicted to localize to synaptonemal complex.	F:GO:0005524; P:GO:0006298; F:GO:0030983	F:ATP binding; P:mismatch repair; F:mismatched DNA binding
XP_004599001.1	EIF2B3	LOW QUALITY PROTEIN: translation initiation factor eIF-2B subunit gamma	Contributes to guanyl-nucleotide exchange factor activity and translation initiation factor activity. Involved in T cell receptor signaling pathway; oligodendrocyte development; and translational initiation. Localizes to eukaryotic translation initiation factor 2B complex. Implicated in leukoencephalopathy with vanishing white matter.	P:GO:0009058; F:GO:0016779	P:biosynthetic process; F:nucleotidyltransferase activity
XP_004599008.1	MMACHC	cyanocobalamin reductase / alkylcobalamin dealkylase	Exhibits several functions, including anion binding activity; cyanocobalamin reductase (cyanide-eliminating) activity; and protein homodimerization activity. Involved in several processes, including cobalamin metabolic process; demethylation; and glutathione metabolic process. Localizes to cytoplasm. Implicated in methylmalonic aciduria and homocystinuria type cblC.	C:GO:0005737; P:GO:0006749; P:GO:0009235; F:GO:0031419; F:GO:0032451; F:GO:0033787; F:GO:0042803; F:GO:0043295; P:GO:0070988; F:GO:0071949	C:cytoplasm; P:glutathione metabolic process; P:cobalamin metabolic process; F:cobalamin binding; F:demethylase activity; F:cyanocobalamin reductase (cyanide-eliminating) activity; F:protein homodimerization activity; F:glutathione binding; P:demethylation; F:FAD binding
XP_004599389.1	VWCE	von Willebrand factor C and EGF domain-containing protein	Predicted to have calcium ion binding activity. Involved in cellular response to virus. Localizes to cytoplasm.	F:GO:0005509; F:GO:0005515	F:calcium ion binding; F:protein binding
XP_004599750.2	TMEM150C	transmembrane protein 150C	Predicted to have mechanosensitive ion channel activity. Predicted to be involved in cellular response to mechanical stimulus; proprioception; and regulation of autophagy. Localizes to integral component of plasma membrane.	C:GO:0005765; C:GO:0005887; F:GO:0008381; P:GO:0010506; P:GO:0019230; P:GO:0034220; P:GO:0071260	C:lysosomal membrane; C:integral component of plasma membrane; F:mechanosensitive ion channel activity; P:regulation of autophagy; P:proprioception; P:ion transmembrane transport; P:cellular response to mechanical stimulus
XP_012780874.1	C2H2orf42	uncharacterized protein C2orf42 homolog	unknown	F:GO:0005515; C:GO:0005654; C:GO:0031965	F:protein binding; C:nucleoplasm; C:nuclear membrane
XP_012780878.1	ACTR2	actin-related protein 2	A structural constituent of cytoskeleton. Contributes to actin filament binding activity. Involved in cilium assembly; positive regulation of cellular component biogenesis; and positive regulation of nucleobase-containing compound metabolic process. Localizes to several cellular components, including Arp2/3 protein complex; nucleus; and site of double-strand break. Biomarker of colorectal carcino…	F:GO:0005524; C:GO:0005885; P:GO:0034314	F:ATP binding; C:Arp2/3 protein complex; P:Arp2/3 complex-mediated actin nucleation
XP_012781115.1	XRCC5	LOW QUALITY PROTEIN: X-ray repair cross-complementing protein 5	Exhibits several functions, including nucleic acid binding activity; protein C-terminus binding activity; and ubiquitin protein ligase binding activity. Contributes to 5'-deoxyribose-5-phosphate lyase activity and double-stranded telomeric DNA binding activity. Involved in several processes, including cellular response to gamma radiation; regulation of telomere maintenance; and small-subunit proc…	P:GO:0000723; F:GO:0003678; F:GO:0003684; P:GO:0006303; P:GO:0006310; F:GO:0042162; C:GO:0043564	P:telomere maintenance; F:DNA helicase activity; F:damaged DNA binding; P:double-strand break repair via nonhomologous end joining; P:DNA recombination; F:telomeric DNA binding; C:Ku70:Ku80 complex
XP_012781759.2	EIF4B	eukaryotic translation initiation factor 4B	Exhibits RNA binding activity. Predicted to be involved in eukaryotic translation initiation factor 4F complex assembly and formation of translation preinitiation complex. Localizes to cytosol. Biomarker of autism spectrum disorder and major depressive disorder.	F:GO:0003676	F:nucleic acid binding
XP_012781875.1	DNA2	DNA replication ATP-dependent helicase/nuclease DNA2	Exhibits DNA binding activity; DNA helicase activity; and endodeoxyribonuclease activity. Involved in several processes, including DNA metabolic process; DNA replication checkpoint; and mitochondrial DNA replication. Localizes to mitochondrial nucleoid and nucleoplasm. Colocalizes with gamma DNA polymerase complex. Implicated in Seckel syndrome 8; autosomal dominant progressive external ophthalmo…	F:GO:0017108; F:GO:0017116; P:GO:0033567	F:5'-flap endonuclease activity; F:single-stranded DNA helicase activity; P:DNA replication, Okazaki fragment processing
XP_012781927.1	SUGT1	protein SGT1 homolog	Involved in positive regulation by host of symbiont catalytic activity and regulation of protein stability. Localizes to protein-containing complex.	P:GO:0050821	P:protein stabilization
XP_012781963.1	TTC33	tetratricopeptide repeat protein 33	unknown	F:GO:0005515	F:protein binding
XP_012782011.1	CAPSL	calcyphosin-like protein isoform X1	Predicted to have calcium ion binding activity. Predicted to localize to cytoplasm.	F:GO:0005509	F:calcium ion binding
XP_012782020.1	SLC45A2	membrane-associated transporter protein isoform X2	Predicted to have sucrose:proton symporter activity. Predicted to be involved in sucrose transport. Predicted to localize to membrane. Implicated in oculocutaneous albinism type IV and pigmentation disease.	P:GO:0007601; F:GO:0008506; P:GO:0015770; C:GO:0016021; C:GO:0033162; P:GO:0042438; P:GO:0048066; P:GO:0050896	P:visual perception; F:sucrose:proton symporter activity; P:sucrose transport; C:integral component of membrane; C:melanosome membrane; P:melanin biosynthetic process; P:developmental pigmentation; P:response to stimulus
XP_012782036.1	LONP2	lon protease homolog 2, peroxisomal	Exhibits peptidase activity and protease binding activity. Involved in protein processing; protein targeting to peroxisome; and regulation of fatty acid beta-oxidation. Localizes to peroxisome.	F:GO:0004176; F:GO:0004252; F:GO:0005524; P:GO:0006508; P:GO:0030163	F:ATP-dependent peptidase activity; F:serine-type endopeptidase activity; F:ATP binding; P:proteolysis; P:protein catabolic process
XP_012782175.1	BBOF1	basal body-orientation factor 1	Predicted to be involved in motile cilium assembly. Predicted to localize to ciliary basal body.	C:GO:0036064	C:ciliary basal body
XP_012782363.1	MMP20	matrix metalloproteinase-20	Exhibits metalloendopeptidase activity. Predicted to be involved in amelogenesis; collagen catabolic process; and extracellular matrix organization. Predicted to localize to extracellular space. Implicated in amelogenesis imperfecta hypomaturation type 2A2.	F:GO:0004222; P:GO:0006508; F:GO:0008270; C:GO:0031012	F:metalloendopeptidase activity; P:proteolysis; F:zinc ion binding; C:extracellular matrix
XP_012782607.1	RPRD1B	regulation of nuclear pre-mRNA domain-containing protein 1B	Exhibits RNA polymerase II complex binding activity and identical protein binding activity. Involved in positive regulation of cell population proliferation; regulation of cell cycle process; and regulation of transcription by RNA polymerase II. Localizes to RNA polymerase II, holoenzyme.	F:GO:0000993; P:GO:0008284; P:GO:0010564; C:GO:0016591; P:GO:0031124; P:GO:0042795; F:GO:0042802; P:GO:0045944; P:GO:0070940	F:RNA polymerase II complex binding; P:positive regulation of cell population proliferation; P:regulation of cell cycle process; C:RNA polymerase II, holoenzyme; P:mRNA 3'-end processing; P:snRNA transcription by RNA polymerase II; F:identical protein binding; P:positive regulation of transcription by RNA polymerase II; P:dephosphorylation of RNA polymerase II C-terminal domain
XP_012782620.1	TFAP2C	transcription factor AP-2 gamma	Exhibits DNA-binding transcription activator activity, RNA polymerase II-specific; DNA-binding transcription repressor activity, RNA polymerase II-specific; and RNA polymerase II cis-regulatory region sequence-specific DNA binding activity. Involved in male gonad development; positive regulation of transcription by RNA polymerase II; and regulation of gene expression, epigenetic. Localizes to mit…	F:GO:0003700; C:GO:0005634; P:GO:0006355	F:DNA-binding transcription factor activity; C:nucleus; P:regulation of transcription, DNA-templated
XP_012782721.1	TRIM7	E3 ubiquitin-protein ligase TRIM7	Predicted to have ubiquitin protein ligase activity. Predicted to be involved in protein ubiquitination. Localizes to cytoplasm and nucleus.	F:GO:0005515; F:GO:0008270	F:protein binding; F:zinc ion binding
XP_012782882.1	STING1	stimulator of interferon genes protein	Exhibits several functions, including guanyl ribonucleotide binding activity; protein homodimerization activity; and protein kinase binding activity. Involved in several processes, including defense response to other organism; regulation of defense response; and regulation of gene expression. Localizes to several cellular components, including autophagosome; integral component of organelle membra…	P:GO:0002218; P:GO:0032481	P:activation of innate immune response; P:positive regulation of type I interferon production
XP_012783034.1	SLC18B1	MFS-type transporter SLC18B1	Predicted to have transmembrane transporter activity. Predicted to be involved in transmembrane transport. Predicted to localize to integral component of membrane.	P:GO:0055085	P:transmembrane transport
XP_012783041.1	PPIL4	peptidyl-prolyl cis-trans isomerase-like 4	Exhibits RNA binding activity. Predicted to be involved in regulation of phosphorylation of RNA polymerase II C-terminal domain. Localizes to cytosol and nucleoplasm.	P:GO:0000413; F:GO:0003676; F:GO:0003755	P:protein peptidyl-prolyl isomerization; F:nucleic acid binding; F:peptidyl-prolyl cis-trans isomerase activity
XP_012783093.1	SPINK5	serine protease inhibitor Kazal-type 5	Exhibits serine-type endopeptidase inhibitor activity. Involved in epidermal cell differentiation. Localizes to several cellular components, including endoplasmic reticulum membrane; epidermal lamellar body; and perinuclear region of cytoplasm. Implicated in Netherton syndrome.	F:GO:0005515	F:protein binding
XP_012783124.1	PLA1A	phospholipase A1 member A	Predicted to have lipase activity. Predicted to be involved in lipid catabolic process. Predicted to localize to extracellular space.	P:GO:0006629; F:GO:0052689	P:lipid metabolic process; F:carboxylic ester hydrolase activity
XP_012783140.1	CFAP44	LOW QUALITY PROTEIN: cilia- and flagella-associated protein 44	Exhibits peptidase activity. Involved in sperm axoneme assembly. Predicted to localize to cytoplasm; cytoskeleton; and motile cilium. Implicated in spermatogenic failure 20.	F:GO:0005515	F:protein binding
XP_012783204.1	SYTL5	synaptotagmin-like protein 5	Predicted to have neurexin family protein binding activity. Predicted to be involved in exocytosis. Predicted to localize to exocytic vesicle and plasma membrane.	F:GO:0005543; F:GO:0031267	F:phospholipid binding; F:small GTPase binding
XP_012783273.1	LOC101523094	ankyrin repeat and death domain-containing protein 1A	Predicted to be involved in signal transduction.	F:GO:0005515	F:protein binding
XP_012783275.1	WDR75	WD repeat-containing protein 75	Exhibits RNA binding activity. Involved in positive regulation of rRNA processing and positive regulation of transcription by RNA polymerase I. Localizes to nucleolus.	F:GO:0005515	F:protein binding
XP_012783281.1	TRIP4	activating signal cointegrator 1	Exhibits enzyme binding activity; estrogen receptor binding activity; and transcription coactivator activity. Involved in intracellular estrogen receptor signaling pathway and positive regulation of transcription, DNA-templated. Localizes to several cellular components, including activating signal cointegrator 1 complex; neuromuscular junction; and nuclear body. Colocalizes with centrosome.	C:GO:0005634; P:GO:0006355; F:GO:0008270	C:nucleus; P:regulation of transcription, DNA-templated; F:zinc ion binding
XP_012783309.1	MLH1	DNA mismatch repair protein Mlh1	Exhibits chromatin binding activity and enzyme binding activity. Contributes to MutSalpha complex binding activity and single-stranded DNA binding activity. Involved in mismatch repair. Localizes to nucleoplasm. Implicated in Lynch syndrome; Muir-Torre syndrome; colorectal cancer; hereditary nonpolyposis colorectal cancer type 2; and sporadic breast cancer. Biomarker of cervix uteri carcinoma in …	F:GO:0005524; P:GO:0006298; F:GO:0016887; F:GO:0030983; C:GO:0032300	F:ATP binding; P:mismatch repair; F:ATP hydrolysis activity; F:mismatched DNA binding; C:mismatch repair complex
XP_012783454.1	DNAJC10	dnaJ homolog subfamily C member 10	Exhibits several functions, including ATPase binding activity; Hsp70 protein binding activity; and chaperone binding activity. Involved in several processes, including intrinsic apoptotic signaling pathway in response to endoplasmic reticulum stress; protein folding in endoplasmic reticulum; and ubiquitin-dependent ERAD pathway. Localizes to endoplasmic reticulum chaperone complex and endoplasmic…	P:GO:0045454	P:cell redox homeostasis
XP_012783753.1	PICALM	phosphatidylinositol-binding clathrin assembly protein	Exhibits several functions, including clathrin heavy chain binding activity; low-density lipoprotein particle receptor binding activity; and tau protein binding activity. Involved in several processes, including negative regulation of cellular protein localization; receptor-mediated endocytosis; and regulation of amyloid precursor protein catabolic process. Localizes to several cellular component…	F:GO:0005545; P:GO:0006897; C:GO:0030136; F:GO:0030276; P:GO:0048268	F:1-phosphatidylinositol binding; P:endocytosis; C:clathrin-coated vesicle; F:clathrin binding; P:clathrin coat assembly
XP_012783890.1	CDC5L	cell division cycle 5-like protein	Exhibits DNA-binding transcription activator activity, RNA polymerase II-specific; RNA polymerase II transcription regulatory region sequence-specific DNA binding activity; and WD40-repeat domain binding activity. Involved in mRNA splicing, via spliceosome; positive regulation of transcription by RNA polymerase II; and signal transduction involved in DNA damage checkpoint. Localizes to Prp19 comp…	F:GO:0003677	F:DNA binding
XP_012783997.1	USP39	U4/U6.U5 tri-snRNP-associated protein 2	Predicted to have zinc ion binding activity. Involved in spliceosomal complex assembly. Localizes to U4/U6 x U5 tri-snRNP complex and nucleoplasm.	P:GO:0000245; F:GO:0004843; F:GO:0008270; P:GO:0016579	P:spliceosomal complex assembly; F:thiol-dependent deubiquitinase; F:zinc ion binding; P:protein deubiquitination
XP_012784236.1	RHBDL2	rhomboid-related protein 2	Exhibits serine-type endopeptidase activity. Predicted to be involved in proteolysis. Localizes to plasma membrane.	F:GO:0004252; C:GO:0016021	F:serine-type endopeptidase activity; C:integral component of membrane
XP_012784251.1	SNRNP40	U5 small nuclear ribonucleoprotein 40 kDa protein	Exhibits RNA binding activity. Predicted to be involved in mRNA splicing, via spliceosome. Localizes to U2-type catalytic step 2 spliceosome; cytosol; and nuclear speck.	F:GO:0005515	F:protein binding
XP_012784356.1	HORMAD2	HORMA domain-containing protein 2	Predicted to be involved in meiotic sister chromatid cohesion. Predicted to localize to chromosome and nucleus.	C:GO:0000795; P:GO:0051177	C:synaptonemal complex; P:meiotic sister chromatid cohesion
XP_012784424.1	LOC101528170	tRNA selenocysteine 1-associated protein 1	Exhibits RNA binding activity. Predicted to be involved in selenocysteine incorporation. Predicted to localize to nucleus.	F:GO:0003676	F:nucleic acid binding
XP_012784557.1	WRN	Werner syndrome ATP-dependent helicase	Exhibits several functions, including DNA binding activity; DNA helicase activity; and metal ion binding activity. Involved in several processes, including DNA geometric change; DNA metabolic process; and cellular response to gamma radiation. Localizes to centrosome; chromosome, telomeric region; and nuclear lumen. Implicated in Werner syndrome; breast cancer; coronary artery disease (multiple); …	F:GO:0003676; F:GO:0005524; P:GO:0006260; P:GO:0006281; P:GO:0006310; F:GO:0008408; F:GO:0043138	F:nucleic acid binding; F:ATP binding; P:DNA replication; P:DNA repair; P:DNA recombination; F:3'-5' exonuclease activity; F:3'-5' DNA helicase activity
XP_012784640.1	RIPOR2	rho family-interacting cell polarization regulator 2	Exhibits 14-3-3 protein binding activity. Involved in several processes, including negative regulation of T cell activation; positive regulation of cell differentiation; and regulation of cell cycle process. Localizes to cytoplasm; cytoskeleton; and filopodium. Implicated in autosomal recessive nonsyndromic deafness 104.	P:GO:0007605; P:GO:0048741	P:sensory perception of sound; P:skeletal muscle fiber development
XP_012784883.1	BLMH	bleomycin hydrolase	Exhibits identical protein binding activity. Predicted to be involved in homocysteine catabolic process and response to toxic substance. Localizes to extracellular exosome and nucleus.	F:GO:0004197; P:GO:0006508	F:cysteine-type endopeptidase activity; P:proteolysis
XP_012784945.1	UMODL1	uromodulin-like 1	Predicted to have extracellular matrix structural constituent. Predicted to be involved in neutrophil migration. Predicted to localize to apical plasma membrane; cell surface; and extracellular space.	F:GO:0005509; F:GO:0005515; C:GO:0005576; F:GO:0030414	F:calcium ion binding; F:protein binding; C:extracellular region; F:peptidase inhibitor activity
XP_012784998.1	HADH	hydroxyacyl-coenzyme A dehydrogenase, mitochondrial	Exhibits 3-hydroxyacyl-CoA dehydrogenase activity; NAD+ binding activity; and identical protein binding activity. Involved in fatty acid beta-oxidation. Localizes to mitochondrion and nucleoplasm. Implicated in familial hyperinsulinemic hypoglycemia 4.	F:GO:0003857; P:GO:0006631; P:GO:0055114	F:3-hydroxyacyl-CoA dehydrogenase activity; P:fatty acid metabolic process; P:obsolete oxidation-reduction process
XP_012785023.1	RINT1	RAD50-interacting protein 1	Involved in regulation of ER to Golgi vesicle-mediated transport and regulation of signal transduction involved in mitotic G2 DNA damage checkpoint. Localizes to Dsl1/NZR complex. Implicated in infantile liver failure syndrome.	C:GO:0005783; P:GO:0048193	C:endoplasmic reticulum; P:Golgi vesicle transport
XP_012785069.1	COG2	LOW QUALITY PROTEIN: conserved oligomeric Golgi complex subunit 2	Involved in Golgi organization and intra-Golgi vesicle-mediated transport. Localizes to Golgi stack and Golgi transport complex. Implicated in congenital disorder of glycosylation type IIq.	P:GO:0007030; P:GO:0015031; C:GO:0016020	P:Golgi organization; P:protein transport; C:membrane
XP_012785113.1	PTPN9	LOW QUALITY PROTEIN: tyrosine-protein phosphatase non-receptor type 9	Exhibits protein tyrosine phosphatase activity. Involved in negative regulation of neuron projection development; peptidyl-tyrosine dephosphorylation; and positive regulation of protein localization to plasma membrane. Localizes to cytoplasm and neuron projection terminus.	F:GO:0004725; P:GO:0006470	F:protein tyrosine phosphatase activity; P:protein dephosphorylation
XP_012785156.1	CFAP52	cilia- and flagella-associated protein 52	Predicted to be involved in cilium assembly. Predicted to localize to cytoplasm and motile cilium.	F:GO:0005515	F:protein binding
XP_012785912.1	SMOC2	SPARC-related modular calcium-binding protein 2	Predicted to have calcium ion binding activity; extracellular matrix binding activity; and heparin binding activity. Involved in several processes, including positive regulation of endothelial cell chemotaxis; positive regulation of signal transduction; and positive regulation of vascular wound healing. Localizes to cell periphery and extracellular space.	F:GO:0005509; F:GO:0005515; C:GO:0062023	F:calcium ion binding; F:protein binding; C:collagen-containing extracellular matrix
XP_012785929.1	NIPA1	magnesium transporter NIPA1, partial	Predicted to have magnesium ion transmembrane transporter activity. Predicted to be involved in magnesium ion transport. Predicted to localize to membrane. Implicated in hereditary spastic paraplegia 6.	F:GO:0015095; P:GO:0015693; C:GO:0016021	F:magnesium ion transmembrane transporter activity; P:magnesium ion transport; C:integral component of membrane
XP_012786065.1	GMPS	GMP synthase [glutamine-hydrolyzing]	Exhibits GMP synthase activity. Involved in GMP biosynthetic process. Localizes to cytosol.	F:GO:0003922; F:GO:0005524; P:GO:0006177; F:GO:0016462	F:GMP synthase (glutamine-hydrolyzing) activity; F:ATP binding; P:GMP biosynthetic process; F:pyrophosphatase activity
XP_012786395.1	KIFAP3	kinesin-associated protein 3	Exhibits kinesin binding activity and protein phosphatase binding activity. Predicted to be involved in cilium organization; microtubule-based movement; and protein localization. Localizes to centrosome; condensed nuclear chromosome; and kinesin II complex. Colocalizes with spindle microtubule.	C:GO:0005871; F:GO:0019894	C:kinesin complex; F:kinesin binding
XP_012786501.1	GBE1	1,4-alpha-glucan-branching enzyme	Exhibits 1,4-alpha-glucan branching enzyme activity. Involved in glycogen biosynthetic process. Localizes to extracellular exosome. Implicated in glycogen storage disease IV and pulmonary tuberculosis.	F:GO:0003844; F:GO:0004553; P:GO:0005978; F:GO:0043169	F:1,4-alpha-glucan branching enzyme activity; F:hydrolase activity, hydrolyzing O-glycosyl compounds; P:glycogen biosynthetic process; F:cation binding
XP_012786551.1	CAMSAP2	LOW QUALITY PROTEIN: calmodulin-regulated spectrin-associated protein 2	Exhibits microtubule minus-end binding activity. Involved in generation of neurons; microtubule cytoskeleton organization; and regulation of organelle organization. Localizes to cytosol and microtubule end. Colocalizes with Golgi apparatus; centrosome; and microtubule minus-end.	F:GO:0005516; F:GO:0008017; F:GO:0030507; P:GO:0031175	F:calmodulin binding; F:microtubule binding; F:spectrin binding; P:neuron projection development
XP_012786802.1	CLNK	cytokine-dependent hematopoietic cell linker	Predicted to be involved in intracellular signal transduction and transmembrane receptor protein tyrosine kinase signaling pathway. Localizes to cytoplasm.
XP_012786809.1	CFAP99	cilia- and flagella-associated protein 99	Predicted to localize to motile cilium.	C:GO:0031514	C:motile cilium
XP_012786925.1	EPG5	ectopic P granules protein 5 homolog	Involved in several processes, including cellular response to dsDNA; endosome to lysosome transport; and toll-like receptor 9 signaling pathway. Localizes to lysosome and perinuclear region of cytoplasm. Implicated in Vici syndrome.	P:GO:0006914	P:autophagy
XP_036348375.1	NUP107	nuclear pore complex protein Nup107	A structural constituent of nuclear pore. Involved in animal organ development; mRNA export from nucleus; and nuclear pore complex assembly. Localizes to nuclear membrane; nuclear periphery; and nuclear pore outer ring. Colocalizes with kinetochore. Implicated in Galloway-Mowat syndrome; nephrotic syndrome type 11; and ovarian dysgenesis 6.	C:GO:0005643; F:GO:0017056	C:nuclear pore; F:structural constituent of nuclear pore
XP_036348508.1	BCKDHA	2-oxoisovalerate dehydrogenase subunit alpha, mitochondrial	Exhibits alpha-ketoacid dehydrogenase activity. Involved in branched-chain amino acid catabolic process. Localizes to mitochondrial alpha-ketoglutarate dehydrogenase complex. Implicated in maple syrup urine disease.	F:GO:0003863; F:GO:0003863; P:GO:0009083	F:3-methyl-2-oxobutanoate dehydrogenase (2-methylpropanoyl-transferring) activity; F:3-methyl-2-oxobutanoate dehydrogenase (2-methylpropanoyl-transferring) activity; P:branched-chain amino acid catabolic process
XP_036348595.1	PHF21A	PHD finger protein 21A	Predicted to have chromatin binding activity. Involved in negative regulation of transcription by RNA polymerase II. Localizes to DNA repair complex and histone deacetylase complex.	C:GO:0000118; P:GO:0000122; F:GO:0003677; F:GO:0003682; F:GO:0005515; P:GO:0006325; P:GO:0007596; F:GO:0046872; C:GO:1990391	C:histone deacetylase complex; P:negative regulation of transcription by RNA polymerase II; F:DNA binding; F:chromatin binding; F:protein binding; P:chromatin organization; P:blood coagulation; F:metal ion binding; C:DNA repair complex
XP_036348748.1	LOC101526896	cytochrome b-c1 complex subunit 2, mitochondrial	Predicted to have cation channel activity. Predicted to be involved in cation homeostasis. Predicted to localize to axon and cation channel complex.	F:GO:0003824; F:GO:0046872	F:catalytic activity; F:metal ion binding
XP_036349169.1	UNC80	protein unc-80 homolog	Predicted to have cation channel activity. Predicted to be involved in cation homeostasis. Predicted to localize to axon and cation channel complex.
XP_036349179.1	GIGYF2	GRB10-interacting GYF protein 2	Exhibits proline-rich region binding activity. Involved in insulin-like growth factor receptor signaling pathway; mRNA destabilization; and posttranscriptional gene silencing. Localizes to several cellular components, including cytoplasmic stress granule; perikaryon; and proximal dendrite. Implicated in Parkinson's disease.	F:GO:0005515	F:protein binding
XP_036349404.1	RELCH	RAB11-binding protein RELCH	Involved in intracellular cholesterol transport. Localizes to recycling endosome and trans-Golgi network.	F:GO:0005515; C:GO:0005802; P:GO:0032367	F:protein binding; C:trans-Golgi network; P:intracellular cholesterol transport
XP_036349448.1	NAPG	gamma-soluble NSF attachment protein	Predicted to have soluble NSF attachment protein activity and syntaxin binding activity. Predicted to be involved in intracellular protein transport. Localizes to mitochondrion.	F:GO:0005515; P:GO:0006886	F:protein binding; P:intracellular protein transport
XP_036349629.1	GPBP1	vasculin	Predicted to have DNA binding activity and DNA-binding transcription factor activity. Predicted to be involved in positive regulation of transcription by RNA polymerase II. Localizes to cytosol; intracellular membrane-bounded organelle; and plasma membrane.	F:GO:0003700; C:GO:0005634; P:GO:0045893	F:DNA-binding transcription factor activity; C:nucleus; P:positive regulation of transcription, DNA-templated
XP_036349915.1	AK9	LOW QUALITY PROTEIN: adenylate kinase 9	Exhibits nucleoside diphosphate kinase activity and nucleoside monophosphate kinase activity. Involved in nucleotide metabolic process. Localizes to cytoplasm; nuclear membrane; and nucleoplasm.	F:GO:0005524; P:GO:0006139; F:GO:0019205	F:ATP binding; P:nucleobase-containing compound metabolic process; F:nucleobase-containing compound kinase activity
XP_036350129.1	TMEM54	transmembrane protein 54	Predicted to localize to integral component of membrane.	C:GO:0016021	C:integral component of membrane
XP_036350462.1	NIPAL3	NIPA-like protein 3, partial	Predicted to have magnesium ion transmembrane transporter activity. Predicted to be involved in immunoglobulin production and magnesium ion transport. Predicted to localize to membrane.	F:GO:0015095; P:GO:0015693; C:GO:0016021	F:magnesium ion transmembrane transporter activity; P:magnesium ion transport; C:integral component of membrane
XP_036350795.1	NCEH1	neutral cholesterol ester hydrolase 1	Predicted to have hydrolase activity. Predicted to be involved in ether lipid metabolic process. Localizes to membrane.	C:GO:0016021; F:GO:0052689	C:integral component of membrane; F:carboxylic ester hydrolase activity
XP_036350805.1	SLC35A5	LOW QUALITY PROTEIN: probable UDP-sugar transporter protein SLC35A5	Predicted to have pyrimidine nucleotide-sugar transmembrane transporter activity. Predicted to be involved in carbohydrate transport and pyrimidine nucleotide-sugar transmembrane transport. Predicted to localize to integral component of Golgi membrane.	C:GO:0000139; F:GO:0015165; C:GO:0016021; P:GO:0090481	C:Golgi membrane; F:pyrimidine nucleotide-sugar transmembrane transporter activity; C:integral component of membrane; P:pyrimidine nucleotide-sugar transmembrane transport
XP_036350921.1	FIP1L1	pre-mRNA 3'-end-processing factor FIP1 isoform X11	Exhibits RNA binding activity. Predicted to be involved in mRNA polyadenylation and pre-mRNA cleavage required for polyadenylation. Localizes to nucleoplasm.	C:GO:0005847; P:GO:0098789	C:mRNA cleavage and polyadenylation specificity factor complex; P:pre-mRNA cleavage required for polyadenylation
XP_036351077.1	WDR37	WD repeat-containing protein 37	Localizes to cytoplasm and nucleus. Implicated in neurooculocardiogenitourinary syndrome.	F:GO:0005515	F:protein binding
XP_036351078.1	NUP133	nuclear pore complex protein Nup133	A structural constituent of nuclear pore. Involved in mRNA export from nucleus; nephron development; and nuclear pore organization. Localizes to nuclear membrane and nuclear pore outer ring. Colocalizes with condensed chromosome outer kinetochore. Implicated in Galloway-Mowat syndrome and nephrotic syndrome type 18.	F:GO:0005515; F:GO:0017056	F:protein binding; F:structural constituent of nuclear pore
XP_036351197.1	PARD3	partitioning defective 3 homolog isoform X1	Predicted to have phosphatidylinositol-3,4,5-trisphosphate binding activity; phosphatidylinositol-3-phosphate binding activity; and phosphatidylinositol-4,5-bisphosphate binding activity. Predicted to be involved in several processes, including bicellular tight junction assembly; establishment of centrosome localization; and negative regulation of peptidyl-threonine phosphorylation. Localizes to …	F:GO:0005515	F:protein binding
XP_036351366.1	TXNDC16	LOW QUALITY PROTEIN: thioredoxin domain-containing protein 16	Localizes to endoplasmic reticulum lumen.	P:GO:0045454	P:cell redox homeostasis
XP_036351594.1	BMS1	ribosome biogenesis protein BMS1 homolog	Exhibits RNA binding activity. Predicted to be involved in endonucleolytic cleavage of tricistronic rRNA transcript (SSU-rRNA, 5.8S rRNA, LSU-rRNA) and maturation of SSU-rRNA from tricistronic rRNA transcript (SSU-rRNA, 5.8S rRNA, LSU-rRNA). Localizes to nucleolus and nucleoplasm. Implicated in nonsyndromic aplasia cutis congenita.	C:GO:0005634; P:GO:0042254	C:nucleus; P:ribosome biogenesis
XP_036351862.1	TBCD	tubulin-specific chaperone D	Exhibits GTPase activator activity and beta-tubulin binding activity. Involved in several processes, including negative regulation of microtubule polymerization; post-chaperonin tubulin folding pathway; and tubulin complex assembly. Localizes to centrosome.	F:GO:0005096; P:GO:0007021; P:GO:0007023; F:GO:0048487	F:GTPase activator activity; P:tubulin complex assembly; P:post-chaperonin tubulin folding pathway; F:beta-tubulin binding
XP_036351996.1	METTL16	RNA N6-adenosine-methyltransferase METTL16	Exhibits RNA binding activity and RNA methyltransferase activity. Involved in RNA modification; S-adenosylmethionine biosynthetic process; and regulation of mRNA metabolic process. Localizes to cytoplasm and nucleus.	F:GO:0008168	F:methyltransferase activity
XP_036351997.1	LOC101529075	uncharacterized protein LOC101529075	unknown	F:GO:0005515	F:protein binding
XP_036352007.1	APPBP2	amyloid protein-binding protein 2	Predicted to have microtubule motor activity. Involved in intracellular transport. Localizes to cytoplasmic vesicle membrane.	F:GO:0005515; P:GO:0006886	F:protein binding; P:intracellular protein transport
XP_036352102.1	EHBP1	EH domain-binding protein 1	Predicted to be involved in actin cytoskeleton organization. Localizes to cytosol; nucleoplasm; and plasma membrane.	F:GO:0005515	F:protein binding
XP_036352130.1	FANCL	E3 ubiquitin-protein ligase FANCL	Exhibits ubiquitin protein ligase activity and ubiquitin protein ligase binding activity. Involved in DNA repair and protein monoubiquitination. Localizes to Fanconi anaemia nuclear complex and nuclear body. Implicated in Fanconi anemia complementation group L. Biomarker of tongue squamous cell carcinoma.	F:GO:0004842; P:GO:0036297; C:GO:0043240	F:ubiquitin-protein transferase activity; P:interstrand cross-link repair; C:Fanconi anaemia nuclear complex
XP_036352138.1	TTLL5	tubulin polyglutamylase TTLL5	Predicted to have tubulin binding activity and tubulin-glutamic acid ligase activity. Involved in retina development in camera-type eye. Localizes to centrosome; cytosol; and plasma membrane. Implicated in cone-rod dystrophy 19.	F:GO:0005524; P:GO:0006464	F:ATP binding; P:cellular protein modification process
XP_036352229.1	REEP1	receptor expression-enhancing protein 1	Exhibits microtubule binding activity and olfactory receptor binding activity. Involved in endoplasmic reticulum tubular network organization and protein insertion into membrane. Localizes to endoplasmic reticulum and membrane. Implicated in distal hereditary motor neuronopathy type 5B and hereditary spastic paraplegia 31.	C:GO:0016021	C:integral component of membrane
XP_036352339.1	EIF5B	LOW QUALITY PROTEIN: eukaryotic translation initiation factor 5B	Exhibits translation initiation factor activity. Involved in regulation of translational initiation. Localizes to cytoplasm.	F:GO:0003924; F:GO:0005525	F:GTPase activity; F:GTP binding
XP_036352381.1	ORC5	origin recognition complex subunit 5	Predicted to have DNA replication origin binding activity. Involved in regulation of DNA replication. Localizes to chromatin; cytosol; and nuclear lumen.	C:GO:0000808; C:GO:0005634; P:GO:0006260	C:origin recognition complex; C:nucleus; P:DNA replication
XP_036352531.1	GALT	galactose-1-phosphate uridylyltransferase isoform X2	Exhibits UDP-glucose:hexose-1-phosphate uridylyltransferase activity and zinc ion binding activity. Involved in UDP-glucose metabolic process and galactose metabolic process. Localizes to Golgi apparatus. Implicated in classic galactosemia.	F:GO:0008108; F:GO:0008270; P:GO:0033499	F:UDP-glucose:hexose-1-phosphate uridylyltransferase activity; F:zinc ion binding; P:galactose catabolic process via UDP-galactose
XP_036352742.1	ADAM9	disintegrin and metalloproteinase domain-containing protein 9	Exhibits several functions, including SH3 domain binding activity; integrin binding activity; and metalloendopeptidase activity. Involved in several processes, including cell-cell adhesion mediated by integrin; membrane protein proteolysis; and positive regulation of keratinocyte migration. Localizes to extracellular space. Implicated in cone-rod dystrophy 9. Biomarker of cervix uteri carcinoma i…	F:GO:0004222; P:GO:0006508	F:metalloendopeptidase activity; P:proteolysis
XP_036352769.1	INTS9	LOW QUALITY PROTEIN: integrator complex subunit 9	Involved in snRNA processing. Localizes to cytosol; integrator complex; and nucleoplasm.	P:GO:0016180; C:GO:0032039	P:snRNA processing; C:integrator complex
XP_036352779.1	TRIM35	tripartite motif-containing protein 35 isoform X2	Predicted to have ubiquitin protein ligase activity. Involved in several processes, including innate immune response; negative regulation of mitotic cell cycle; and negative regulation of viral release from host cell. Predicted to localize to cytoplasm and nucleus.	F:GO:0008270	F:zinc ion binding
XP_036352897.1	FAM13B	protein FAM13B isoform X1	Predicted to have GTPase activator activity. Predicted to be involved in regulation of small GTPase mediated signal transduction. Predicted to localize to cytosol.	P:GO:0007165	P:signal transduction
XP_036353048.1	NCOA5	nuclear receptor coactivator 5	Exhibits RNA binding activity. Predicted to be involved in glucose homeostasis and negative regulation of insulin receptor signaling pathway. Localizes to actin cytoskeleton and nucleoplasm.
XP_036353114.1	NOBOX	homeobox protein NOBOX	Exhibits sequence-specific DNA binding activity. Involved in regulation of transcription by RNA polymerase II. Predicted to localize to cytoplasm and nuclear chromatin. Implicated in premature ovarian failure.	F:GO:0003677; F:GO:0003700; P:GO:0006357	F:DNA binding; F:DNA-binding transcription factor activity; P:regulation of transcription by RNA polymerase II
XP_036353116.1	CUL1	cullin-1	Predicted to have ubiquitin protein ligase binding activity and ubiquitin-protein transferase activity. Involved in SCF-dependent proteasomal ubiquitin-dependent protein catabolic process and protein ubiquitination. Localizes to Parkin-FBXW7-Cul1 ubiquitin ligase complex; SCF ubiquitin ligase complex; and plasma membrane.	P:GO:0006511; C:GO:0031461; F:GO:0031625	P:ubiquitin-dependent protein catabolic process; C:cullin-RING ubiquitin ligase complex; F:ubiquitin protein ligase binding
XP_036353433.1	TRNT1	CCA tRNA nucleotidyltransferase 1, mitochondrial	Exhibits ATP:3'-cytidine-cytidine-tRNA adenylyltransferase activity and tRNA binding activity. Involved in mitochondrial tRNA 3'-end processing and tRNA 3'-terminal CCA addition. Localizes to mitochondrion. Implicated in sideroblastic anemia with B-cell immunodeficiency, periodic fevers, and developmental delay.	F:GO:0003723; P:GO:0006396; F:GO:0016779	F:RNA binding; P:RNA processing; F:nucleotidyltransferase activity
XP_036353449.1	PXK	PX domain-containing protein kinase-like protein	Predicted to have protein C-terminus binding activity. Involved in inflammatory response. Localizes to several cellular components, including centriolar satellite; cytosol; and nucleus.	F:GO:0004672; F:GO:0005524; P:GO:0006468; F:GO:0035091	F:protein kinase activity; F:ATP binding; P:protein phosphorylation; F:phosphatidylinositol binding
XP_036353454.1	RUVBL1	ruvB-like 1 isoform X2	Exhibits DNA helicase activity; TBP-class protein binding activity; and transcription coactivator activity. Involved in histone H2A acetylation; histone H4 acetylation; and positive regulation of canonical Wnt signaling pathway. Localizes to R2TP complex; cytosol; and nuclear lumen.	F:GO:0005524; C:GO:0031011; C:GO:0035267; F:GO:0043139; C:GO:0097255	F:ATP binding; C:Ino80 complex; C:NuA4 histone acetyltransferase complex; F:5'-3' DNA helicase activity; C:R2TP complex
XP_036353549.1	DNAJC13	dnaJ homolog subfamily C member 13	Involved in endosome organization; regulation of early endosome to late endosome transport; and regulation of early endosome to recycling endosome transport. Localizes to cytosol; early endosome membrane; and intracellular membrane-bounded organelle. Colocalizes with WASH complex. Implicated in Parkinson's disease and Parkinson's disease 21.	C:GO:0005829; P:GO:0007032; C:GO:0031901; C:GO:0043231; C:GO:0071203; P:GO:1902954; P:GO:2000641	C:cytosol; P:endosome organization; C:early endosome membrane; C:intracellular membrane-bounded organelle; C:WASH complex; P:regulation of early endosome to recycling endosome transport; P:regulation of early endosome to late endosome transport
XP_036353554.1	PXYLP1	2-phosphoxylose phosphatase 1	Exhibits phosphatase activity. Involved in chondroitin sulfate proteoglycan biosynthetic process; glycosaminoglycan biosynthetic process; and positive regulation of heparan sulfate proteoglycan biosynthetic process. Localizes to Golgi apparatus.	C:GO:0005794; P:GO:0006024; P:GO:0010909; P:GO:0016311; F:GO:0016791; P:GO:0050650	C:Golgi apparatus; P:glycosaminoglycan biosynthetic process; P:positive regulation of heparan sulfate proteoglycan biosynthetic process; P:dephosphorylation; F:phosphatase activity; P:chondroitin sulfate proteoglycan biosynthetic process
XP_036354301.1	LRRCC1	leucine-rich repeat and coiled-coil domain-containing protein 1 isoform X3	Predicted to be involved in cell division. Localizes to centrosome.	F:GO:0005515	F:protein binding
